# Supplementary material for: Reconstruction of ovine axonal cytoarchitecture enables more accurate models of brain biomechanics
Source: Commun Biol. 2022 Oct 17;5:1101. doi: 10.1038/s42003-022-04052-x (PMC9576772; doi:10.1038/s42003-022-04052-x)
Supplement: Supplementary file 4 — Supplementary Data 1 [file 42003_2022_4052_MOESM4_ESM.zip]

Archive with 7 entries (7 files):
- Fig.3.txt
- Fig.8.txt
- Fig5a.txt
- Fig5b.txt
- Fig6b.txt
- Fig6c.txt
- FigS1.txt
