# Supplementary material for: Reconstruction of ovine axonal cytoarchitecture enables more accurate models of brain biomechanics
Source: Commun Biol. 2022 Oct 17;5:1101. doi: 10.1038/s42003-022-04052-x (PMC9576772; doi:10.1038/s42003-022-04052-x)
Supplement: Supplementary file 4 — Supplementary Data 1 [file 42003_2022_4052_MOESM4_ESM.zip › Fig.3.txt]

'04CC01'	'04CC02'	'04CC03'	'05CC01'	'05CC02'	'05CC03'	'06CC01'	'06CC02'	'06CC03'	'04CR01'	'04CR02'	'04CR03'	'05CR01'	'05CR02'	'05CR03'	'06CR01'	'06CR02'	'06CR03'	'04FO01'	'04FO02'	'04FO03'	'05FO01'	'05FO02'	'05FO03'	'06FO01'	'06FO02'	'06FO03'
0.417246879	0.397239522	0.435516068	0.399154465	0.377841759	0.441417567	0.421387013	0.418429989	0.404544697	0.410690183	0.461992	0.442485066	0.413741149	0.494404214	0.413526994	0.442370523	0.412847029	0.430348972	0.358843635	0.410045958	0.394947443	0.390722314	0.387378821	0.366889172	0.423807637	0.402470905	0.386326262
0.395287877	0.385930542	0.351789976	0.351968751	0.369321801	0.354169761	0.408808944	0.373561351	0.347042217	0.379940581	0.398440095	0.35600567	0.373142735	0.363278756	0.313254216	0.368723973	0.367506941	0.359520549	0.331022537	0.34057287	0.373177455	0.356842213	0.312948734	0.329404129	0.377238099	0.38246494	0.373675874
NaN	NaN	NaN	NaN	NaN	NaN	NaN	NaN	NaN	NaN	NaN	NaN	NaN	NaN	NaN	NaN	NaN	NaN	NaN	NaN	NaN	NaN	NaN	NaN	NaN	NaN	NaN
0.417246879	0.397239522	0.435516068	0.399154465	0.377841759	0.441417567	0.421387013	0.418429989	0.404544697	0.410690183	0.461992	0.442485066	0.413741149	0.494404214	0.413526994	0.442370523	0.412847029	0.430348972	0.358843635	0.410045958	0.394947443	0.390722314	0.387378821	0.366889172	0.423807637	0.402470905	0.386326262
0.417246879	0.397239522	0.435516068	0.399154465	0.377841759	0.441417567	0.421387013	0.418429989	0.404544697	0.410690183	0.461992	0.442485066	0.413741149	0.494404214	0.413526994	0.442370523	0.412847029	0.430348972	0.358843635	0.410045958	0.394947443	0.390722314	0.387378821	0.366889172	0.423807637	0.402470905	0.386326262
NaN	NaN	NaN	NaN	NaN	NaN	NaN	NaN	NaN	NaN	NaN	NaN	NaN	NaN	NaN	NaN	NaN	NaN	NaN	NaN	NaN	NaN	NaN	NaN	NaN	NaN	NaN
0.395287877	0.385930542	0.351789976	0.351968751	0.369321801	0.354169761	0.408808944	0.373561351	0.347042217	0.379940581	0.398440095	0.35600567	0.373142735	0.363278756	0.313254216	0.368723973	0.367506941	0.359520549	0.331022537	0.34057287	0.373177455	0.356842213	0.312948734	0.329404129	0.377238099	0.38246494	0.373675874
0.395287877	0.385930542	0.351789976	0.351968751	0.369321801	0.354169761	0.408808944	0.373561351	0.347042217	0.379940581	0.398440095	0.35600567	0.373142735	0.363278756	0.313254216	0.368723973	0.367506941	0.359520549	0.331022537	0.34057287	0.373177455	0.356842213	0.312948734	0.329404129	0.377238099	0.38246494	0.373675874
NaN	NaN	NaN	NaN	NaN	NaN	NaN	NaN	NaN	NaN	NaN	NaN	NaN	NaN	NaN	NaN	NaN	NaN	NaN	NaN	NaN	NaN	NaN	NaN	NaN	NaN	NaN
