# Supplementary material for: Reconstruction of ovine axonal cytoarchitecture enables more accurate models of brain biomechanics
Source: Commun Biol. 2022 Oct 17;5:1101. doi: 10.1038/s42003-022-04052-x (PMC9576772; doi:10.1038/s42003-022-04052-x)
Supplement: Supplementary file 4 — Supplementary Data 1 [file 42003_2022_4052_MOESM4_ESM.zip › Fig.8.txt]

CC	CR	FO
0.1482018	0.198810013	0.419788525
0.14775257	0.19832809	0.419875251
0.146135634	0.198031291	0.419718468
0.146341341	0.197897778	0.419821871
0.146725195	0.197347595	0.419870098
0.147817924	0.19728262	0.42003579
0.150613515	0.197798508	0.420151383
0.15195606	0.197613463	0.420112858
0.152014823	0.197724459	0.420025404
0.15328616	0.197831529	0.419877924
0.149881221	0.1974686	0.419874285
0.153222135	0.197621764	0.419821981
0.155494058	0.197424299	0.419766909
0.158349844	0.19756923	0.419681736
0.159460921	0.197812507	0.419776157
0.157909264	0.197468601	0.419725986
0.155574596	0.197025591	0.419875414
0.159853175	0.196733852	0.41986118
0.162445996	0.196515332	0.419907337
0.161531222	0.196873677	0.419777954
0.163323082	0.19696306	0.419710403
0.162182113	0.196603472	0.419526886
0.162744373	0.196545162	0.41941519
0.160993499	0.196540497	0.419270901
0.162820102	0.196482378	0.419279408
0.162369204	0.196068213	0.419114511
0.162226616	0.19610951	0.418920653
0.161492639	0.196454611	0.418869359
0.162716698	0.196121443	0.418740116
0.166238647	0.195911205	0.418745215
0.167376338	0.195652713	0.418697125
0.166842707	0.195578171	0.418805773
0.163052272	0.195301764	0.418899045
0.163882465	0.194997155	0.418804139
0.163595983	0.194435232	0.418665653
0.16493362	0.194123469	0.418550485
0.167171006	0.193949575	0.418614096
0.164150145	0.193816352	0.418627483
0.166176452	0.193575617	0.418704011
0.165919886	0.193554908	0.418633422
0.163789324	0.193803567	0.418549088
0.164081978	0.193748967	0.418641204
0.167277937	0.19385553	0.41847137
0.166480336	0.193814992	0.418574091
0.165740923	0.193736386	0.418475874
0.165302137	0.193374756	0.418314721
0.168411998	0.193652363	0.418395328
0.169825411	0.193425914	0.418547382
0.167782725	0.19335447	0.418471418
0.170248515	0.193410355	0.418517191
0.166696673	0.193637929	0.41839145
0.166597908	0.193638897	0.418427726
0.169259055	0.193438849	0.418553577
0.16846899	0.193060661	0.418477279
0.167686907	0.192829101	0.418607425
0.165148781	0.192539342	0.418820357
0.168741395	0.192115395	0.418727616
0.16841341	0.192017783	0.418810642
0.168706721	0.192184727	0.41861305
0.168612052	0.192063878	0.418674588
0.171652232	0.192053328	0.418530557
0.172462206	0.191786538	0.418357317
0.174834115	0.191530672	0.418484415
0.173639319	0.191228642	0.418674483
0.169253902	0.191426606	0.418796203
0.167170946	0.191567203	0.418773141
0.170316207	0.191832219	0.418634067
0.169606261	0.192211307	0.418571907
0.168410868	0.192437581	0.418410895
0.171022285	0.192064474	0.418292949
0.171809826	0.191921169	0.418388901
0.171577699	0.192063644	0.418383461
0.170559008	0.191718991	0.418351728
0.169386855	0.192266044	0.418230856
0.172851382	0.192173325	0.418347174
0.173148051	0.192128859	0.418554214
0.173368286	0.191640287	0.418667379
0.172810841	0.191526792	0.418616759
0.173292441	0.191477245	0.418821268
0.174017292	0.191347577	0.418664137
0.174880459	0.191548066	0.418555097
0.174489585	0.191666966	0.418506565
0.170305099	0.191178115	0.418394099
0.171306806	0.19079439	0.418411603
0.172284151	0.190907599	0.418344865
0.17159741	0.190911752	0.418362116
0.170002376	0.190448081	0.41851347
0.170179461	0.190521961	0.418603665
0.165927718	0.190566472	0.418659207
0.165443533	0.190630856	0.418681773
0.166448628	0.191104286	0.418476799
0.164326662	0.190796544	0.4186454
0.167389721	0.191234818	0.418521598
0.163852608	0.190946384	0.418385124
0.165142313	0.191498337	0.418257424
0.165559724	0.191530248	0.418291643
0.166651395	0.191472612	0.418124563
0.165747143	0.191236932	0.418259706
0.169953074	0.191632072	0.418339508
0.171218447	0.191980452	0.418383087
0.171758632	0.191603999	0.418437888
0.1482018	0.198810013	0.419788525
0.14775257	0.19832809	0.419875251
0.146135634	0.198031291	0.419718468
0.146341341	0.197897778	0.419821871
0.146725195	0.197347595	0.419870098
0.147817924	0.19728262	0.42003579
0.150613515	0.197798508	0.420151383
0.15195606	0.197613463	0.420112858
0.152014823	0.197724459	0.420025404
0.15328616	0.197831529	0.419877924
0.149881221	0.1974686	0.419874285
0.153222135	0.197621764	0.419821981
0.155494058	0.197424299	0.419766909
0.158349844	0.19756923	0.419681736
0.159460921	0.197812507	0.419776157
0.157909264	0.197468601	0.419725986
0.155574596	0.197025591	0.419875414
0.159853175	0.196733852	0.41986118
0.162445996	0.196515332	0.419907337
0.161531222	0.196873677	0.419777954
0.163323082	0.19696306	0.419710403
0.162182113	0.196603472	0.419526886
0.162744373	0.196545162	0.41941519
0.160993499	0.196540497	0.419270901
0.162820102	0.196482378	0.419279408
0.162369204	0.196068213	0.419114511
0.162226616	0.19610951	0.418920653
0.161492639	0.196454611	0.418869359
0.162716698	0.196121443	0.418740116
0.166238647	0.195911205	0.418745215
0.167376338	0.195652713	0.418697125
0.166842707	0.195578171	0.418805773
0.163052272	0.195301764	0.418899045
0.163882465	0.194997155	0.418804139
0.163595983	0.194435232	0.418665653
0.16493362	0.194123469	0.418550485
0.167171006	0.193949575	0.418614096
0.164150145	0.193816352	0.418627483
0.166176452	0.193575617	0.418704011
0.165919886	0.193554908	0.418633422
0.163789324	0.193803567	0.418549088
0.164081978	0.193748967	0.418641204
0.167277937	0.19385553	0.41847137
0.166480336	0.193814992	0.418574091
0.165740923	0.193736386	0.418475874
0.165302137	0.193374756	0.418314721
0.168411998	0.193652363	0.418395328
0.169825411	0.193425914	0.418547382
0.167782725	0.19335447	0.418471418
0.170248515	0.193410355	0.418517191
0.166696673	0.193637929	0.41839145
0.166597908	0.193638897	0.418427726
0.169259055	0.193438849	0.418553577
0.16846899	0.193060661	0.418477279
0.167686907	0.192829101	0.418607425
0.165148781	0.192539342	0.418820357
0.168741395	0.192115395	0.418727616
0.16841341	0.192017783	0.418810642
0.168706721	0.192184727	0.41861305
0.168612052	0.192063878	0.418674588
0.171652232	0.192053328	0.418530557
0.172462206	0.191786538	0.418357317
0.174834115	0.191530672	0.418484415
0.173639319	0.191228642	0.418674483
0.169253902	0.191426606	0.418796203
0.167170946	0.191567203	0.418773141
0.170316207	0.191832219	0.418634067
0.169606261	0.192211307	0.418571907
0.168410868	0.192437581	0.418410895
0.171022285	0.192064474	0.418292949
0.171809826	0.191921169	0.418388901
0.171577699	0.192063644	0.418383461
0.170559008	0.191718991	0.418351728
0.169386855	0.192266044	0.418230856
0.172851382	0.192173325	0.418347174
0.173148051	0.192128859	0.418554214
0.173368286	0.191640287	0.418667379
0.172810841	0.191526792	0.418616759
0.173292441	0.191477245	0.418821268
0.174017292	0.191347577	0.418664137
0.174880459	0.191548066	0.418555097
0.174489585	0.191666966	0.418506565
0.170305099	0.191178115	0.418394099
0.171306806	0.19079439	0.418411603
0.172284151	0.190907599	0.418344865
0.17159741	0.190911752	0.418362116
0.170002376	0.190448081	0.41851347
0.170179461	0.190521961	0.418603665
0.165927718	0.190566472	0.418659207
0.165443533	0.190630856	0.418681773
0.166448628	0.191104286	0.418476799
0.164326662	0.190796544	0.4186454
0.167389721	0.191234818	0.418521598
0.163852608	0.190946384	0.418385124
0.165142313	0.191498337	0.418257424
0.165559724	0.191530248	0.418291643
0.166651395	0.191472612	0.418124563
0.165747143	0.191236932	0.418259706
0.169953074	0.191632072	0.418339508
0.171218447	0.191980452	0.418383087
0.171758632	0.191603999	0.418437888
0.1482018	0.198810013	0.419788525
0.14775257	0.19832809	0.419875251
0.146135634	0.198031291	0.419718468
0.146341341	0.197897778	0.419821871
0.146725195	0.197347595	0.419870098
0.147817924	0.19728262	0.42003579
0.150613515	0.197798508	0.420151383
0.15195606	0.197613463	0.420112858
0.152014823	0.197724459	0.420025404
0.15328616	0.197831529	0.419877924
0.149881221	0.1974686	0.419874285
0.153222135	0.197621764	0.419821981
0.155494058	0.197424299	0.419766909
0.158349844	0.19756923	0.419681736
0.159460921	0.197812507	0.419776157
0.157909264	0.197468601	0.419725986
0.155574596	0.197025591	0.419875414
0.159853175	0.196733852	0.41986118
0.162445996	0.196515332	0.419907337
0.161531222	0.196873677	0.419777954
0.163323082	0.19696306	0.419710403
0.162182113	0.196603472	0.419526886
0.162744373	0.196545162	0.41941519
0.160993499	0.196540497	0.419270901
0.162820102	0.196482378	0.419279408
0.162369204	0.196068213	0.419114511
0.162226616	0.19610951	0.418920653
0.161492639	0.196454611	0.418869359
0.162716698	0.196121443	0.418740116
0.166238647	0.195911205	0.418745215
0.167376338	0.195652713	0.418697125
0.166842707	0.195578171	0.418805773
0.163052272	0.195301764	0.418899045
0.163882465	0.194997155	0.418804139
0.163595983	0.194435232	0.418665653
0.16493362	0.194123469	0.418550485
0.167171006	0.193949575	0.418614096
0.164150145	0.193816352	0.418627483
0.166176452	0.193575617	0.418704011
0.165919886	0.193554908	0.418633422
0.163789324	0.193803567	0.418549088
0.164081978	0.193748967	0.418641204
0.167277937	0.19385553	0.41847137
0.166480336	0.193814992	0.418574091
0.165740923	0.193736386	0.418475874
0.165302137	0.193374756	0.418314721
0.168411998	0.193652363	0.418395328
0.169825411	0.193425914	0.418547382
0.167782725	0.19335447	0.418471418
0.170248515	0.193410355	0.418517191
0.166696673	0.193637929	0.41839145
0.166597908	0.193638897	0.418427726
0.169259055	0.193438849	0.418553577
0.16846899	0.193060661	0.418477279
0.167686907	0.192829101	0.418607425
0.165148781	0.192539342	0.418820357
0.168741395	0.192115395	0.418727616
0.16841341	0.192017783	0.418810642
0.168706721	0.192184727	0.41861305
0.168612052	0.192063878	0.418674588
0.171652232	0.192053328	0.418530557
0.172462206	0.191786538	0.418357317
0.174834115	0.191530672	0.418484415
0.173639319	0.191228642	0.418674483
0.169253902	0.191426606	0.418796203
0.167170946	0.191567203	0.418773141
0.170316207	0.191832219	0.418634067
0.169606261	0.192211307	0.418571907
0.168410868	0.192437581	0.418410895
0.171022285	0.192064474	0.418292949
0.171809826	0.191921169	0.418388901
0.171577699	0.192063644	0.418383461
0.170559008	0.191718991	0.418351728
0.169386855	0.192266044	0.418230856
0.172851382	0.192173325	0.418347174
0.173148051	0.192128859	0.418554214
0.173368286	0.191640287	0.418667379
0.172810841	0.191526792	0.418616759
0.173292441	0.191477245	0.418821268
0.174017292	0.191347577	0.418664137
0.174880459	0.191548066	0.418555097
0.174489585	0.191666966	0.418506565
0.170305099	0.191178115	0.418394099
0.171306806	0.19079439	0.418411603
0.172284151	0.190907599	0.418344865
0.17159741	0.190911752	0.418362116
0.170002376	0.190448081	0.41851347
0.170179461	0.190521961	0.418603665
0.165927718	0.190566472	0.418659207
0.165443533	0.190630856	0.418681773
0.166448628	0.191104286	0.418476799
0.164326662	0.190796544	0.4186454
0.167389721	0.191234818	0.418521598
0.163852608	0.190946384	0.418385124
0.165142313	0.191498337	0.418257424
0.165559724	0.191530248	0.418291643
0.166651395	0.191472612	0.418124563
0.165747143	0.191236932	0.418259706
0.169953074	0.191632072	0.418339508
0.171218447	0.191980452	0.418383087
0.171758632	0.191603999	0.418437888
0.1482018	0.198810013	0.419788525
0.14775257	0.19832809	0.419875251
0.146135634	0.198031291	0.419718468
0.146341341	0.197897778	0.419821871
0.146725195	0.197347595	0.419870098
0.147817924	0.19728262	0.42003579
0.150613515	0.197798508	0.420151383
0.15195606	0.197613463	0.420112858
0.152014823	0.197724459	0.420025404
0.15328616	0.197831529	0.419877924
0.149881221	0.1974686	0.419874285
0.153222135	0.197621764	0.419821981
0.155494058	0.197424299	0.419766909
0.158349844	0.19756923	0.419681736
0.159460921	0.197812507	0.419776157
0.157909264	0.197468601	0.419725986
0.155574596	0.197025591	0.419875414
0.159853175	0.196733852	0.41986118
0.162445996	0.196515332	0.419907337
0.161531222	0.196873677	0.419777954
0.163323082	0.19696306	0.419710403
0.162182113	0.196603472	0.419526886
0.162744373	0.196545162	0.41941519
0.160993499	0.196540497	0.419270901
0.162820102	0.196482378	0.419279408
0.162369204	0.196068213	0.419114511
0.162226616	0.19610951	0.418920653
0.161492639	0.196454611	0.418869359
0.162716698	0.196121443	0.418740116
0.166238647	0.195911205	0.418745215
0.167376338	0.195652713	0.418697125
0.166842707	0.195578171	0.418805773
0.163052272	0.195301764	0.418899045
0.163882465	0.194997155	0.418804139
0.163595983	0.194435232	0.418665653
0.16493362	0.194123469	0.418550485
0.167171006	0.193949575	0.418614096
0.164150145	0.193816352	0.418627483
0.166176452	0.193575617	0.418704011
0.165919886	0.193554908	0.418633422
0.163789324	0.193803567	0.418549088
0.164081978	0.193748967	0.418641204
0.167277937	0.19385553	0.41847137
0.166480336	0.193814992	0.418574091
0.165740923	0.193736386	0.418475874
0.165302137	0.193374756	0.418314721
0.168411998	0.193652363	0.418395328
0.169825411	0.193425914	0.418547382
0.167782725	0.19335447	0.418471418
0.170248515	0.193410355	0.418517191
0.166696673	0.193637929	0.41839145
0.166597908	0.193638897	0.418427726
0.169259055	0.193438849	0.418553577
0.16846899	0.193060661	0.418477279
0.167686907	0.192829101	0.418607425
0.165148781	0.192539342	0.418820357
0.168741395	0.192115395	0.418727616
0.16841341	0.192017783	0.418810642
0.168706721	0.192184727	0.41861305
0.168612052	0.192063878	0.418674588
0.171652232	0.192053328	0.418530557
0.172462206	0.191786538	0.418357317
0.174834115	0.191530672	0.418484415
0.173639319	0.191228642	0.418674483
0.169253902	0.191426606	0.418796203
0.167170946	0.191567203	0.418773141
0.170316207	0.191832219	0.418634067
0.169606261	0.192211307	0.418571907
0.168410868	0.192437581	0.418410895
0.171022285	0.192064474	0.418292949
0.171809826	0.191921169	0.418388901
0.171577699	0.192063644	0.418383461
0.170559008	0.191718991	0.418351728
0.169386855	0.192266044	0.418230856
0.172851382	0.192173325	0.418347174
0.173148051	0.192128859	0.418554214
0.173368286	0.191640287	0.418667379
0.172810841	0.191526792	0.418616759
0.173292441	0.191477245	0.418821268
0.174017292	0.191347577	0.418664137
0.174880459	0.191548066	0.418555097
0.174489585	0.191666966	0.418506565
0.170305099	0.191178115	0.418394099
0.171306806	0.19079439	0.418411603
0.172284151	0.190907599	0.418344865
0.17159741	0.190911752	0.418362116
0.170002376	0.190448081	0.41851347
0.170179461	0.190521961	0.418603665
0.165927718	0.190566472	0.418659207
0.165443533	0.190630856	0.418681773
0.166448628	0.191104286	0.418476799
0.164326662	0.190796544	0.4186454
0.167389721	0.191234818	0.418521598
0.163852608	0.190946384	0.418385124
0.165142313	0.191498337	0.418257424
0.165559724	0.191530248	0.418291643
0.166651395	0.191472612	0.418124563
0.165747143	0.191236932	0.418259706
0.169953074	0.191632072	0.418339508
0.171218447	0.191980452	0.418383087
0.171758632	0.191603999	0.418437888
0.1482018	0.198810013	0.419788525
0.14775257	0.19832809	0.419875251
0.146135634	0.198031291	0.419718468
0.146341341	0.197897778	0.419821871
0.146725195	0.197347595	0.419870098
0.147817924	0.19728262	0.42003579
0.150613515	0.197798508	0.420151383
0.15195606	0.197613463	0.420112858
0.152014823	0.197724459	0.420025404
0.15328616	0.197831529	0.419877924
0.149881221	0.1974686	0.419874285
0.153222135	0.197621764	0.419821981
0.155494058	0.197424299	0.419766909
0.158349844	0.19756923	0.419681736
0.159460921	0.197812507	0.419776157
0.157909264	0.197468601	0.419725986
0.155574596	0.197025591	0.419875414
0.159853175	0.196733852	0.41986118
0.162445996	0.196515332	0.419907337
0.161531222	0.196873677	0.419777954
0.163323082	0.19696306	0.419710403
0.162182113	0.196603472	0.419526886
0.162744373	0.196545162	0.41941519
0.160993499	0.196540497	0.419270901
0.162820102	0.196482378	0.419279408
0.162369204	0.196068213	0.419114511
0.162226616	0.19610951	0.418920653
0.161492639	0.196454611	0.418869359
0.162716698	0.196121443	0.418740116
0.166238647	0.195911205	0.418745215
0.167376338	0.195652713	0.418697125
0.166842707	0.195578171	0.418805773
0.163052272	0.195301764	0.418899045
0.163882465	0.194997155	0.418804139
0.163595983	0.194435232	0.418665653
0.16493362	0.194123469	0.418550485
0.167171006	0.193949575	0.418614096
0.164150145	0.193816352	0.418627483
0.166176452	0.193575617	0.418704011
0.165919886	0.193554908	0.418633422
0.163789324	0.193803567	0.418549088
0.164081978	0.193748967	0.418641204
0.167277937	0.19385553	0.41847137
0.166480336	0.193814992	0.418574091
0.165740923	0.193736386	0.418475874
0.165302137	0.193374756	0.418314721
0.168411998	0.193652363	0.418395328
0.169825411	0.193425914	0.418547382
0.167782725	0.19335447	0.418471418
0.170248515	0.193410355	0.418517191
0.166696673	0.193637929	0.41839145
0.166597908	0.193638897	0.418427726
0.169259055	0.193438849	0.418553577
0.16846899	0.193060661	0.418477279
0.167686907	0.192829101	0.418607425
0.165148781	0.192539342	0.418820357
0.168741395	0.192115395	0.418727616
0.16841341	0.192017783	0.418810642
0.168706721	0.192184727	0.41861305
0.168612052	0.192063878	0.418674588
0.171652232	0.192053328	0.418530557
0.172462206	0.191786538	0.418357317
0.174834115	0.191530672	0.418484415
0.173639319	0.191228642	0.418674483
0.169253902	0.191426606	0.418796203
0.167170946	0.191567203	0.418773141
0.170316207	0.191832219	0.418634067
0.169606261	0.192211307	0.418571907
0.168410868	0.192437581	0.418410895
0.171022285	0.192064474	0.418292949
0.171809826	0.191921169	0.418388901
0.171577699	0.192063644	0.418383461
0.170559008	0.191718991	0.418351728
0.169386855	0.192266044	0.418230856
0.172851382	0.192173325	0.418347174
0.173148051	0.192128859	0.418554214
0.173368286	0.191640287	0.418667379
0.172810841	0.191526792	0.418616759
0.173292441	0.191477245	0.418821268
0.174017292	0.191347577	0.418664137
0.174880459	0.191548066	0.418555097
0.174489585	0.191666966	0.418506565
0.170305099	0.191178115	0.418394099
0.171306806	0.19079439	0.418411603
0.172284151	0.190907599	0.418344865
0.17159741	0.190911752	0.418362116
0.170002376	0.190448081	0.41851347
0.170179461	0.190521961	0.418603665
0.165927718	0.190566472	0.418659207
0.165443533	0.190630856	0.418681773
0.166448628	0.191104286	0.418476799
0.164326662	0.190796544	0.4186454
0.167389721	0.191234818	0.418521598
0.163852608	0.190946384	0.418385124
0.165142313	0.191498337	0.418257424
0.165559724	0.191530248	0.418291643
0.166651395	0.191472612	0.418124563
0.165747143	0.191236932	0.418259706
0.169953074	0.191632072	0.418339508
0.171218447	0.191980452	0.418383087
0.171758632	0.191603999	0.418437888
0.1482018	0.198810013	0.419788525
0.14775257	0.19832809	0.419875251
0.146135634	0.198031291	0.419718468
0.146341341	0.197897778	0.419821871
0.146725195	0.197347595	0.419870098
0.147817924	0.19728262	0.42003579
0.150613515	0.197798508	0.420151383
0.15195606	0.197613463	0.420112858
0.152014823	0.197724459	0.420025404
0.15328616	0.197831529	0.419877924
0.149881221	0.1974686	0.419874285
0.153222135	0.197621764	0.419821981
0.155494058	0.197424299	0.419766909
0.158349844	0.19756923	0.419681736
0.159460921	0.197812507	0.419776157
0.157909264	0.197468601	0.419725986
0.155574596	0.197025591	0.419875414
0.159853175	0.196733852	0.41986118
0.162445996	0.196515332	0.419907337
0.161531222	0.196873677	0.419777954
0.163323082	0.19696306	0.419710403
0.162182113	0.196603472	0.419526886
0.162744373	0.196545162	0.41941519
0.160993499	0.196540497	0.419270901
0.162820102	0.196482378	0.419279408
0.162369204	0.196068213	0.419114511
0.162226616	0.19610951	0.418920653
0.161492639	0.196454611	0.418869359
0.162716698	0.196121443	0.418740116
0.166238647	0.195911205	0.418745215
0.167376338	0.195652713	0.418697125
0.166842707	0.195578171	0.418805773
0.163052272	0.195301764	0.418899045
0.163882465	0.194997155	0.418804139
0.163595983	0.194435232	0.418665653
0.16493362	0.194123469	0.418550485
0.167171006	0.193949575	0.418614096
0.164150145	0.193816352	0.418627483
0.166176452	0.193575617	0.418704011
0.165919886	0.193554908	0.418633422
0.163789324	0.193803567	0.418549088
0.164081978	0.193748967	0.418641204
0.167277937	0.19385553	0.41847137
0.166480336	0.193814992	0.418574091
0.165740923	0.193736386	0.418475874
0.165302137	0.193374756	0.418314721
0.168411998	0.193652363	0.418395328
0.169825411	0.193425914	0.418547382
0.167782725	0.19335447	0.418471418
0.170248515	0.193410355	0.418517191
0.166696673	0.193637929	0.41839145
0.166597908	0.193638897	0.418427726
0.169259055	0.193438849	0.418553577
0.16846899	0.193060661	0.418477279
0.167686907	0.192829101	0.418607425
0.165148781	0.192539342	0.418820357
0.168741395	0.192115395	0.418727616
0.16841341	0.192017783	0.418810642
0.168706721	0.192184727	0.41861305
0.168612052	0.192063878	0.418674588
0.171652232	0.192053328	0.418530557
0.172462206	0.191786538	0.418357317
0.174834115	0.191530672	0.418484415
0.173639319	0.191228642	0.418674483
0.169253902	0.191426606	0.418796203
0.167170946	0.191567203	0.418773141
0.170316207	0.191832219	0.418634067
0.169606261	0.192211307	0.418571907
0.168410868	0.192437581	0.418410895
0.171022285	0.192064474	0.418292949
0.171809826	0.191921169	0.418388901
0.171577699	0.192063644	0.418383461
0.170559008	0.191718991	0.418351728
0.169386855	0.192266044	0.418230856
0.172851382	0.192173325	0.418347174
0.173148051	0.192128859	0.418554214
0.173368286	0.191640287	0.418667379
0.172810841	0.191526792	0.418616759
0.173292441	0.191477245	0.418821268
0.174017292	0.191347577	0.418664137
0.174880459	0.191548066	0.418555097
0.174489585	0.191666966	0.418506565
0.170305099	0.191178115	0.418394099
0.171306806	0.19079439	0.418411603
0.172284151	0.190907599	0.418344865
0.17159741	0.190911752	0.418362116
0.170002376	0.190448081	0.41851347
0.170179461	0.190521961	0.418603665
0.165927718	0.190566472	0.418659207
0.165443533	0.190630856	0.418681773
0.166448628	0.191104286	0.418476799
0.164326662	0.190796544	0.4186454
0.167389721	0.191234818	0.418521598
0.163852608	0.190946384	0.418385124
0.165142313	0.191498337	0.418257424
0.165559724	0.191530248	0.418291643
0.166651395	0.191472612	0.418124563
0.165747143	0.191236932	0.418259706
0.169953074	0.191632072	0.418339508
0.171218447	0.191980452	0.418383087
0.171758632	0.191603999	0.418437888
0.1482018	0.198810013	0.419788525
0.14775257	0.19832809	0.419875251
0.146135634	0.198031291	0.419718468
0.146341341	0.197897778	0.419821871
0.146725195	0.197347595	0.419870098
0.147817924	0.19728262	0.42003579
0.150613515	0.197798508	0.420151383
0.15195606	0.197613463	0.420112858
0.152014823	0.197724459	0.420025404
0.15328616	0.197831529	0.419877924
0.149881221	0.1974686	0.419874285
0.153222135	0.197621764	0.419821981
0.155494058	0.197424299	0.419766909
0.158349844	0.19756923	0.419681736
0.159460921	0.197812507	0.419776157
0.157909264	0.197468601	0.419725986
0.155574596	0.197025591	0.419875414
0.159853175	0.196733852	0.41986118
0.162445996	0.196515332	0.419907337
0.161531222	0.196873677	0.419777954
0.163323082	0.19696306	0.419710403
0.162182113	0.196603472	0.419526886
0.162744373	0.196545162	0.41941519
0.160993499	0.196540497	0.419270901
0.162820102	0.196482378	0.419279408
0.162369204	0.196068213	0.419114511
0.162226616	0.19610951	0.418920653
0.161492639	0.196454611	0.418869359
0.162716698	0.196121443	0.418740116
0.166238647	0.195911205	0.418745215
0.167376338	0.195652713	0.418697125
0.166842707	0.195578171	0.418805773
0.163052272	0.195301764	0.418899045
0.163882465	0.194997155	0.418804139
0.163595983	0.194435232	0.418665653
0.16493362	0.194123469	0.418550485
0.167171006	0.193949575	0.418614096
0.164150145	0.193816352	0.418627483
0.166176452	0.193575617	0.418704011
0.165919886	0.193554908	0.418633422
0.163789324	0.193803567	0.418549088
0.164081978	0.193748967	0.418641204
0.167277937	0.19385553	0.41847137
0.166480336	0.193814992	0.418574091
0.165740923	0.193736386	0.418475874
0.165302137	0.193374756	0.418314721
0.168411998	0.193652363	0.418395328
0.169825411	0.193425914	0.418547382
0.167782725	0.19335447	0.418471418
0.170248515	0.193410355	0.418517191
0.166696673	0.193637929	0.41839145
0.166597908	0.193638897	0.418427726
0.169259055	0.193438849	0.418553577
0.16846899	0.193060661	0.418477279
0.167686907	0.192829101	0.418607425
0.165148781	0.192539342	0.418820357
0.168741395	0.192115395	0.418727616
0.16841341	0.192017783	0.418810642
0.168706721	0.192184727	0.41861305
0.168612052	0.192063878	0.418674588
0.171652232	0.192053328	0.418530557
0.172462206	0.191786538	0.418357317
0.174834115	0.191530672	0.418484415
0.173639319	0.191228642	0.418674483
0.169253902	0.191426606	0.418796203
0.167170946	0.191567203	0.418773141
0.170316207	0.191832219	0.418634067
0.169606261	0.192211307	0.418571907
0.168410868	0.192437581	0.418410895
0.171022285	0.192064474	0.418292949
0.171809826	0.191921169	0.418388901
0.171577699	0.192063644	0.418383461
0.170559008	0.191718991	0.418351728
0.169386855	0.192266044	0.418230856
0.172851382	0.192173325	0.418347174
0.173148051	0.192128859	0.418554214
0.173368286	0.191640287	0.418667379
0.172810841	0.191526792	0.418616759
0.173292441	0.191477245	0.418821268
0.174017292	0.191347577	0.418664137
0.174880459	0.191548066	0.418555097
0.174489585	0.191666966	0.418506565
0.170305099	0.191178115	0.418394099
0.171306806	0.19079439	0.418411603
0.172284151	0.190907599	0.418344865
0.17159741	0.190911752	0.418362116
0.170002376	0.190448081	0.41851347
0.170179461	0.190521961	0.418603665
0.165927718	0.190566472	0.418659207
0.165443533	0.190630856	0.418681773
0.166448628	0.191104286	0.418476799
0.164326662	0.190796544	0.4186454
0.167389721	0.191234818	0.418521598
0.163852608	0.190946384	0.418385124
0.165142313	0.191498337	0.418257424
0.165559724	0.191530248	0.418291643
0.166651395	0.191472612	0.418124563
0.165747143	0.191236932	0.418259706
0.169953074	0.191632072	0.418339508
0.171218447	0.191980452	0.418383087
0.171758632	0.191603999	0.418437888
0.1482018	0.198810013	0.419788525
0.14775257	0.19832809	0.419875251
0.146135634	0.198031291	0.419718468
0.146341341	0.197897778	0.419821871
0.146725195	0.197347595	0.419870098
0.147817924	0.19728262	0.42003579
0.150613515	0.197798508	0.420151383
0.15195606	0.197613463	0.420112858
0.152014823	0.197724459	0.420025404
0.15328616	0.197831529	0.419877924
0.149881221	0.1974686	0.419874285
0.153222135	0.197621764	0.419821981
0.155494058	0.197424299	0.419766909
0.158349844	0.19756923	0.419681736
0.159460921	0.197812507	0.419776157
0.157909264	0.197468601	0.419725986
0.155574596	0.197025591	0.419875414
0.159853175	0.196733852	0.41986118
0.162445996	0.196515332	0.419907337
0.161531222	0.196873677	0.419777954
0.163323082	0.19696306	0.419710403
0.162182113	0.196603472	0.419526886
0.162744373	0.196545162	0.41941519
0.160993499	0.196540497	0.419270901
0.162820102	0.196482378	0.419279408
0.162369204	0.196068213	0.419114511
0.162226616	0.19610951	0.418920653
0.161492639	0.196454611	0.418869359
0.162716698	0.196121443	0.418740116
0.166238647	0.195911205	0.418745215
0.167376338	0.195652713	0.418697125
0.166842707	0.195578171	0.418805773
0.163052272	0.195301764	0.418899045
0.163882465	0.194997155	0.418804139
0.163595983	0.194435232	0.418665653
0.16493362	0.194123469	0.418550485
0.167171006	0.193949575	0.418614096
0.164150145	0.193816352	0.418627483
0.166176452	0.193575617	0.418704011
0.165919886	0.193554908	0.418633422
0.163789324	0.193803567	0.418549088
0.164081978	0.193748967	0.418641204
0.167277937	0.19385553	0.41847137
0.166480336	0.193814992	0.418574091
0.165740923	0.193736386	0.418475874
0.165302137	0.193374756	0.418314721
0.168411998	0.193652363	0.418395328
0.169825411	0.193425914	0.418547382
0.167782725	0.19335447	0.418471418
0.170248515	0.193410355	0.418517191
0.166696673	0.193637929	0.41839145
0.166597908	0.193638897	0.418427726
0.169259055	0.193438849	0.418553577
0.16846899	0.193060661	0.418477279
0.167686907	0.192829101	0.418607425
0.165148781	0.192539342	0.418820357
0.168741395	0.192115395	0.418727616
0.16841341	0.192017783	0.418810642
0.168706721	0.192184727	0.41861305
0.168612052	0.192063878	0.418674588
0.171652232	0.192053328	0.418530557
0.172462206	0.191786538	0.418357317
0.174834115	0.191530672	0.418484415
0.173639319	0.191228642	0.418674483
0.169253902	0.191426606	0.418796203
0.167170946	0.191567203	0.418773141
0.170316207	0.191832219	0.418634067
0.169606261	0.192211307	0.418571907
0.168410868	0.192437581	0.418410895
0.171022285	0.192064474	0.418292949
0.171809826	0.191921169	0.418388901
0.171577699	0.192063644	0.418383461
0.170559008	0.191718991	0.418351728
0.169386855	0.192266044	0.418230856
0.172851382	0.192173325	0.418347174
0.173148051	0.192128859	0.418554214
0.173368286	0.191640287	0.418667379
0.172810841	0.191526792	0.418616759
0.173292441	0.191477245	0.418821268
0.174017292	0.191347577	0.418664137
0.174880459	0.191548066	0.418555097
0.174489585	0.191666966	0.418506565
0.170305099	0.191178115	0.418394099
0.171306806	0.19079439	0.418411603
0.172284151	0.190907599	0.418344865
0.17159741	0.190911752	0.418362116
0.170002376	0.190448081	0.41851347
0.170179461	0.190521961	0.418603665
0.165927718	0.190566472	0.418659207
0.165443533	0.190630856	0.418681773
0.166448628	0.191104286	0.418476799
0.164326662	0.190796544	0.4186454
0.167389721	0.191234818	0.418521598
0.163852608	0.190946384	0.418385124
0.165142313	0.191498337	0.418257424
0.165559724	0.191530248	0.418291643
0.166651395	0.191472612	0.418124563
0.165747143	0.191236932	0.418259706
0.169953074	0.191632072	0.418339508
0.171218447	0.191980452	0.418383087
0.171758632	0.191603999	0.418437888
0.1482018	0.198810013	0.419788525
0.14775257	0.19832809	0.419875251
0.146135634	0.198031291	0.419718468
0.146341341	0.197897778	0.419821871
0.146725195	0.197347595	0.419870098
0.147817924	0.19728262	0.42003579
0.150613515	0.197798508	0.420151383
0.15195606	0.197613463	0.420112858
0.152014823	0.197724459	0.420025404
0.15328616	0.197831529	0.419877924
0.149881221	0.1974686	0.419874285
0.153222135	0.197621764	0.419821981
0.155494058	0.197424299	0.419766909
0.158349844	0.19756923	0.419681736
0.159460921	0.197812507	0.419776157
0.157909264	0.197468601	0.419725986
0.155574596	0.197025591	0.419875414
0.159853175	0.196733852	0.41986118
0.162445996	0.196515332	0.419907337
0.161531222	0.196873677	0.419777954
0.163323082	0.19696306	0.419710403
0.162182113	0.196603472	0.419526886
0.162744373	0.196545162	0.41941519
0.160993499	0.196540497	0.419270901
0.162820102	0.196482378	0.419279408
0.162369204	0.196068213	0.419114511
0.162226616	0.19610951	0.418920653
0.161492639	0.196454611	0.418869359
0.162716698	0.196121443	0.418740116
0.166238647	0.195911205	0.418745215
0.167376338	0.195652713	0.418697125
0.166842707	0.195578171	0.418805773
0.163052272	0.195301764	0.418899045
0.163882465	0.194997155	0.418804139
0.163595983	0.194435232	0.418665653
0.16493362	0.194123469	0.418550485
0.167171006	0.193949575	0.418614096
0.164150145	0.193816352	0.418627483
0.166176452	0.193575617	0.418704011
0.165919886	0.193554908	0.418633422
0.163789324	0.193803567	0.418549088
0.164081978	0.193748967	0.418641204
0.167277937	0.19385553	0.41847137
0.166480336	0.193814992	0.418574091
0.165740923	0.193736386	0.418475874
0.165302137	0.193374756	0.418314721
0.168411998	0.193652363	0.418395328
0.169825411	0.193425914	0.418547382
0.167782725	0.19335447	0.418471418
0.170248515	0.193410355	0.418517191
0.166696673	0.193637929	0.41839145
0.166597908	0.193638897	0.418427726
0.169259055	0.193438849	0.418553577
0.16846899	0.193060661	0.418477279
0.167686907	0.192829101	0.418607425
0.165148781	0.192539342	0.418820357
0.168741395	0.192115395	0.418727616
0.16841341	0.192017783	0.418810642
0.168706721	0.192184727	0.41861305
0.168612052	0.192063878	0.418674588
0.171652232	0.192053328	0.418530557
0.172462206	0.191786538	0.418357317
0.174834115	0.191530672	0.418484415
0.173639319	0.191228642	0.418674483
0.169253902	0.191426606	0.418796203
0.167170946	0.191567203	0.418773141
0.170316207	0.191832219	0.418634067
0.169606261	0.192211307	0.418571907
0.168410868	0.192437581	0.418410895
0.171022285	0.192064474	0.418292949
0.171809826	0.191921169	0.418388901
0.171577699	0.192063644	0.418383461
0.170559008	0.191718991	0.418351728
0.169386855	0.192266044	0.418230856
0.172851382	0.192173325	0.418347174
0.173148051	0.192128859	0.418554214
0.173368286	0.191640287	0.418667379
0.172810841	0.191526792	0.418616759
0.173292441	0.191477245	0.418821268
0.174017292	0.191347577	0.418664137
0.174880459	0.191548066	0.418555097
0.174489585	0.191666966	0.418506565
0.170305099	0.191178115	0.418394099
0.171306806	0.19079439	0.418411603
0.172284151	0.190907599	0.418344865
0.17159741	0.190911752	0.418362116
0.170002376	0.190448081	0.41851347
0.170179461	0.190521961	0.418603665
0.165927718	0.190566472	0.418659207
0.165443533	0.190630856	0.418681773
0.166448628	0.191104286	0.418476799
0.164326662	0.190796544	0.4186454
0.167389721	0.191234818	0.418521598
0.163852608	0.190946384	0.418385124
0.165142313	0.191498337	0.418257424
0.165559724	0.191530248	0.418291643
0.166651395	0.191472612	0.418124563
0.165747143	0.191236932	0.418259706
0.169953074	0.191632072	0.418339508
0.171218447	0.191980452	0.418383087
0.171758632	0.191603999	0.418437888
0.1482018	0.198810013	0.419788525
0.14775257	0.19832809	0.419875251
0.146135634	0.198031291	0.419718468
0.146341341	0.197897778	0.419821871
0.146725195	0.197347595	0.419870098
0.147817924	0.19728262	0.42003579
0.150613515	0.197798508	0.420151383
0.15195606	0.197613463	0.420112858
0.152014823	0.197724459	0.420025404
0.15328616	0.197831529	0.419877924
0.149881221	0.1974686	0.419874285
0.153222135	0.197621764	0.419821981
0.155494058	0.197424299	0.419766909
0.158349844	0.19756923	0.419681736
0.159460921	0.197812507	0.419776157
0.157909264	0.197468601	0.419725986
0.155574596	0.197025591	0.419875414
0.159853175	0.196733852	0.41986118
0.162445996	0.196515332	0.419907337
0.161531222	0.196873677	0.419777954
0.163323082	0.19696306	0.419710403
0.162182113	0.196603472	0.419526886
0.162744373	0.196545162	0.41941519
0.160993499	0.196540497	0.419270901
0.162820102	0.196482378	0.419279408
0.162369204	0.196068213	0.419114511
0.162226616	0.19610951	0.418920653
0.161492639	0.196454611	0.418869359
0.162716698	0.196121443	0.418740116
0.166238647	0.195911205	0.418745215
0.167376338	0.195652713	0.418697125
0.166842707	0.195578171	0.418805773
0.163052272	0.195301764	0.418899045
0.163882465	0.194997155	0.418804139
0.163595983	0.194435232	0.418665653
0.16493362	0.194123469	0.418550485
0.167171006	0.193949575	0.418614096
0.164150145	0.193816352	0.418627483
0.166176452	0.193575617	0.418704011
0.165919886	0.193554908	0.418633422
0.163789324	0.193803567	0.418549088
0.164081978	0.193748967	0.418641204
0.167277937	0.19385553	0.41847137
0.166480336	0.193814992	0.418574091
0.165740923	0.193736386	0.418475874
0.165302137	0.193374756	0.418314721
0.168411998	0.193652363	0.418395328
0.169825411	0.193425914	0.418547382
0.167782725	0.19335447	0.418471418
0.170248515	0.193410355	0.418517191
0.166696673	0.193637929	0.41839145
0.166597908	0.193638897	0.418427726
0.169259055	0.193438849	0.418553577
0.16846899	0.193060661	0.418477279
0.167686907	0.192829101	0.418607425
0.165148781	0.192539342	0.418820357
0.168741395	0.192115395	0.418727616
0.16841341	0.192017783	0.418810642
0.168706721	0.192184727	0.41861305
0.168612052	0.192063878	0.418674588
0.171652232	0.192053328	0.418530557
0.172462206	0.191786538	0.418357317
0.174834115	0.191530672	0.418484415
0.173639319	0.191228642	0.418674483
0.169253902	0.191426606	0.418796203
0.167170946	0.191567203	0.418773141
0.170316207	0.191832219	0.418634067
0.169606261	0.192211307	0.418571907
0.168410868	0.192437581	0.418410895
0.171022285	0.192064474	0.418292949
0.171809826	0.191921169	0.418388901
0.171577699	0.192063644	0.418383461
0.170559008	0.191718991	0.418351728
0.169386855	0.192266044	0.418230856
0.172851382	0.192173325	0.418347174
0.173148051	0.192128859	0.418554214
0.173368286	0.191640287	0.418667379
0.172810841	0.191526792	0.418616759
0.173292441	0.191477245	0.418821268
0.174017292	0.191347577	0.418664137
0.174880459	0.191548066	0.418555097
0.174489585	0.191666966	0.418506565
0.170305099	0.191178115	0.418394099
0.171306806	0.19079439	0.418411603
0.172284151	0.190907599	0.418344865
0.17159741	0.190911752	0.418362116
0.170002376	0.190448081	0.41851347
0.170179461	0.190521961	0.418603665
0.165927718	0.190566472	0.418659207
0.165443533	0.190630856	0.418681773
0.166448628	0.191104286	0.418476799
0.164326662	0.190796544	0.4186454
0.167389721	0.191234818	0.418521598
0.163852608	0.190946384	0.418385124
0.165142313	0.191498337	0.418257424
0.165559724	0.191530248	0.418291643
0.166651395	0.191472612	0.418124563
0.165747143	0.191236932	0.418259706
0.169953074	0.191632072	0.418339508
0.171218447	0.191980452	0.418383087
0.171758632	0.191603999	0.418437888
0.1482018	0.198810013	0.419788525
0.14775257	0.19832809	0.419875251
0.146135634	0.198031291	0.419718468
0.146341341	0.197897778	0.419821871
0.146725195	0.197347595	0.419870098
0.147817924	0.19728262	0.42003579
0.150613515	0.197798508	0.420151383
0.15195606	0.197613463	0.420112858
0.152014823	0.197724459	0.420025404
0.15328616	0.197831529	0.419877924
0.149881221	0.1974686	0.419874285
0.153222135	0.197621764	0.419821981
0.155494058	0.197424299	0.419766909
0.158349844	0.19756923	0.419681736
0.159460921	0.197812507	0.419776157
0.157909264	0.197468601	0.419725986
0.155574596	0.197025591	0.419875414
0.159853175	0.196733852	0.41986118
0.162445996	0.196515332	0.419907337
0.161531222	0.196873677	0.419777954
0.163323082	0.19696306	0.419710403
0.162182113	0.196603472	0.419526886
0.162744373	0.196545162	0.41941519
0.160993499	0.196540497	0.419270901
0.162820102	0.196482378	0.419279408
0.162369204	0.196068213	0.419114511
0.162226616	0.19610951	0.418920653
0.161492639	0.196454611	0.418869359
0.162716698	0.196121443	0.418740116
0.166238647	0.195911205	0.418745215
0.167376338	0.195652713	0.418697125
0.166842707	0.195578171	0.418805773
0.163052272	0.195301764	0.418899045
0.163882465	0.194997155	0.418804139
0.163595983	0.194435232	0.418665653
0.16493362	0.194123469	0.418550485
0.167171006	0.193949575	0.418614096
0.164150145	0.193816352	0.418627483
0.166176452	0.193575617	0.418704011
0.165919886	0.193554908	0.418633422
0.163789324	0.193803567	0.418549088
0.164081978	0.193748967	0.418641204
0.167277937	0.19385553	0.41847137
0.166480336	0.193814992	0.418574091
0.165740923	0.193736386	0.418475874
0.165302137	0.193374756	0.418314721
0.168411998	0.193652363	0.418395328
0.169825411	0.193425914	0.418547382
0.167782725	0.19335447	0.418471418
0.170248515	0.193410355	0.418517191
0.166696673	0.193637929	0.41839145
0.166597908	0.193638897	0.418427726
0.169259055	0.193438849	0.418553577
0.16846899	0.193060661	0.418477279
0.167686907	0.192829101	0.418607425
0.165148781	0.192539342	0.418820357
0.168741395	0.192115395	0.418727616
0.16841341	0.192017783	0.418810642
0.168706721	0.192184727	0.41861305
0.168612052	0.192063878	0.418674588
0.171652232	0.192053328	0.418530557
0.172462206	0.191786538	0.418357317
0.174834115	0.191530672	0.418484415
0.173639319	0.191228642	0.418674483
0.169253902	0.191426606	0.418796203
0.167170946	0.191567203	0.418773141
0.170316207	0.191832219	0.418634067
0.169606261	0.192211307	0.418571907
0.168410868	0.192437581	0.418410895
0.171022285	0.192064474	0.418292949
0.171809826	0.191921169	0.418388901
0.171577699	0.192063644	0.418383461
0.170559008	0.191718991	0.418351728
0.169386855	0.192266044	0.418230856
0.172851382	0.192173325	0.418347174
0.173148051	0.192128859	0.418554214
0.173368286	0.191640287	0.418667379
0.172810841	0.191526792	0.418616759
0.173292441	0.191477245	0.418821268
0.174017292	0.191347577	0.418664137
0.174880459	0.191548066	0.418555097
0.174489585	0.191666966	0.418506565
0.170305099	0.191178115	0.418394099
0.171306806	0.19079439	0.418411603
0.172284151	0.190907599	0.418344865
0.17159741	0.190911752	0.418362116
0.170002376	0.190448081	0.41851347
0.170179461	0.190521961	0.418603665
0.165927718	0.190566472	0.418659207
0.165443533	0.190630856	0.418681773
0.166448628	0.191104286	0.418476799
0.164326662	0.190796544	0.4186454
0.167389721	0.191234818	0.418521598
0.163852608	0.190946384	0.418385124
0.165142313	0.191498337	0.418257424
0.165559724	0.191530248	0.418291643
0.166651395	0.191472612	0.418124563
0.165747143	0.191236932	0.418259706
0.169953074	0.191632072	0.418339508
0.171218447	0.191980452	0.418383087
0.171758632	0.191603999	0.418437888
0.1482018	0.198810013	0.419788525
0.14775257	0.19832809	0.419875251
0.146135634	0.198031291	0.419718468
0.146341341	0.197897778	0.419821871
0.146725195	0.197347595	0.419870098
0.147817924	0.19728262	0.42003579
0.150613515	0.197798508	0.420151383
0.15195606	0.197613463	0.420112858
0.152014823	0.197724459	0.420025404
0.15328616	0.197831529	0.419877924
0.149881221	0.1974686	0.419874285
0.153222135	0.197621764	0.419821981
0.155494058	0.197424299	0.419766909
0.158349844	0.19756923	0.419681736
0.159460921	0.197812507	0.419776157
0.157909264	0.197468601	0.419725986
0.155574596	0.197025591	0.419875414
0.159853175	0.196733852	0.41986118
0.162445996	0.196515332	0.419907337
0.161531222	0.196873677	0.419777954
0.163323082	0.19696306	0.419710403
0.162182113	0.196603472	0.419526886
0.162744373	0.196545162	0.41941519
0.160993499	0.196540497	0.419270901
0.162820102	0.196482378	0.419279408
0.162369204	0.196068213	0.419114511
0.162226616	0.19610951	0.418920653
0.161492639	0.196454611	0.418869359
0.162716698	0.196121443	0.418740116
0.166238647	0.195911205	0.418745215
0.167376338	0.195652713	0.418697125
0.166842707	0.195578171	0.418805773
0.163052272	0.195301764	0.418899045
0.163882465	0.194997155	0.418804139
0.163595983	0.194435232	0.418665653
0.16493362	0.194123469	0.418550485
0.167171006	0.193949575	0.418614096
0.164150145	0.193816352	0.418627483
0.166176452	0.193575617	0.418704011
0.165919886	0.193554908	0.418633422
0.163789324	0.193803567	0.418549088
0.164081978	0.193748967	0.418641204
0.167277937	0.19385553	0.41847137
0.166480336	0.193814992	0.418574091
0.165740923	0.193736386	0.418475874
0.165302137	0.193374756	0.418314721
0.168411998	0.193652363	0.418395328
0.169825411	0.193425914	0.418547382
0.167782725	0.19335447	0.418471418
0.170248515	0.193410355	0.418517191
0.166696673	0.193637929	0.41839145
0.166597908	0.193638897	0.418427726
0.169259055	0.193438849	0.418553577
0.16846899	0.193060661	0.418477279
0.167686907	0.192829101	0.418607425
0.165148781	0.192539342	0.418820357
0.168741395	0.192115395	0.418727616
0.16841341	0.192017783	0.418810642
0.168706721	0.192184727	0.41861305
0.168612052	0.192063878	0.418674588
0.171652232	0.192053328	0.418530557
0.172462206	0.191786538	0.418357317
0.174834115	0.191530672	0.418484415
0.173639319	0.191228642	0.418674483
0.169253902	0.191426606	0.418796203
0.167170946	0.191567203	0.418773141
0.170316207	0.191832219	0.418634067
0.169606261	0.192211307	0.418571907
0.168410868	0.192437581	0.418410895
0.171022285	0.192064474	0.418292949
0.171809826	0.191921169	0.418388901
0.171577699	0.192063644	0.418383461
0.170559008	0.191718991	0.418351728
0.169386855	0.192266044	0.418230856
0.172851382	0.192173325	0.418347174
0.173148051	0.192128859	0.418554214
0.173368286	0.191640287	0.418667379
0.172810841	0.191526792	0.418616759
0.173292441	0.191477245	0.418821268
0.174017292	0.191347577	0.418664137
0.174880459	0.191548066	0.418555097
0.174489585	0.191666966	0.418506565
0.170305099	0.191178115	0.418394099
0.171306806	0.19079439	0.418411603
0.172284151	0.190907599	0.418344865
0.17159741	0.190911752	0.418362116
0.170002376	0.190448081	0.41851347
0.170179461	0.190521961	0.418603665
0.165927718	0.190566472	0.418659207
0.165443533	0.190630856	0.418681773
0.166448628	0.191104286	0.418476799
0.164326662	0.190796544	0.4186454
0.167389721	0.191234818	0.418521598
0.163852608	0.190946384	0.418385124
0.165142313	0.191498337	0.418257424
0.165559724	0.191530248	0.418291643
0.166651395	0.191472612	0.418124563
0.165747143	0.191236932	0.418259706
0.169953074	0.191632072	0.418339508
0.171218447	0.191980452	0.418383087
0.171758632	0.191603999	0.418437888
0.1482018	0.198810013	0.419788525
0.14775257	0.19832809	0.419875251
0.146135634	0.198031291	0.419718468
0.146341341	0.197897778	0.419821871
0.146725195	0.197347595	0.419870098
0.147817924	0.19728262	0.42003579
0.150613515	0.197798508	0.420151383
0.15195606	0.197613463	0.420112858
0.152014823	0.197724459	0.420025404
0.15328616	0.197831529	0.419877924
0.149881221	0.1974686	0.419874285
0.153222135	0.197621764	0.419821981
0.155494058	0.197424299	0.419766909
0.158349844	0.19756923	0.419681736
0.159460921	0.197812507	0.419776157
0.157909264	0.197468601	0.419725986
0.155574596	0.197025591	0.419875414
0.159853175	0.196733852	0.41986118
0.162445996	0.196515332	0.419907337
0.161531222	0.196873677	0.419777954
0.163323082	0.19696306	0.419710403
0.162182113	0.196603472	0.419526886
0.162744373	0.196545162	0.41941519
0.160993499	0.196540497	0.419270901
0.162820102	0.196482378	0.419279408
0.162369204	0.196068213	0.419114511
0.162226616	0.19610951	0.418920653
0.161492639	0.196454611	0.418869359
0.162716698	0.196121443	0.418740116
0.166238647	0.195911205	0.418745215
0.167376338	0.195652713	0.418697125
0.166842707	0.195578171	0.418805773
0.163052272	0.195301764	0.418899045
0.163882465	0.194997155	0.418804139
0.163595983	0.194435232	0.418665653
0.16493362	0.194123469	0.418550485
0.167171006	0.193949575	0.418614096
0.164150145	0.193816352	0.418627483
0.166176452	0.193575617	0.418704011
0.165919886	0.193554908	0.418633422
0.163789324	0.193803567	0.418549088
0.164081978	0.193748967	0.418641204
0.167277937	0.19385553	0.41847137
0.166480336	0.193814992	0.418574091
0.165740923	0.193736386	0.418475874
0.165302137	0.193374756	0.418314721
0.168411998	0.193652363	0.418395328
0.169825411	0.193425914	0.418547382
0.167782725	0.19335447	0.418471418
0.170248515	0.193410355	0.418517191
0.166696673	0.193637929	0.41839145
0.166597908	0.193638897	0.418427726
0.169259055	0.193438849	0.418553577
0.16846899	0.193060661	0.418477279
0.167686907	0.192829101	0.418607425
0.165148781	0.192539342	0.418820357
0.168741395	0.192115395	0.418727616
0.16841341	0.192017783	0.418810642
0.168706721	0.192184727	0.41861305
0.168612052	0.192063878	0.418674588
0.171652232	0.192053328	0.418530557
0.172462206	0.191786538	0.418357317
0.174834115	0.191530672	0.418484415
0.173639319	0.191228642	0.418674483
0.169253902	0.191426606	0.418796203
0.167170946	0.191567203	0.418773141
0.170316207	0.191832219	0.418634067
0.169606261	0.192211307	0.418571907
0.168410868	0.192437581	0.418410895
0.171022285	0.192064474	0.418292949
0.171809826	0.191921169	0.418388901
0.171577699	0.192063644	0.418383461
0.170559008	0.191718991	0.418351728
0.169386855	0.192266044	0.418230856
0.172851382	0.192173325	0.418347174
0.173148051	0.192128859	0.418554214
0.173368286	0.191640287	0.418667379
0.172810841	0.191526792	0.418616759
0.173292441	0.191477245	0.418821268
0.174017292	0.191347577	0.418664137
0.174880459	0.191548066	0.418555097
0.174489585	0.191666966	0.418506565
0.170305099	0.191178115	0.418394099
0.171306806	0.19079439	0.418411603
0.172284151	0.190907599	0.418344865
0.17159741	0.190911752	0.418362116
0.170002376	0.190448081	0.41851347
0.170179461	0.190521961	0.418603665
0.165927718	0.190566472	0.418659207
0.165443533	0.190630856	0.418681773
0.166448628	0.191104286	0.418476799
0.164326662	0.190796544	0.4186454
0.167389721	0.191234818	0.418521598
0.163852608	0.190946384	0.418385124
0.165142313	0.191498337	0.418257424
0.165559724	0.191530248	0.418291643
0.166651395	0.191472612	0.418124563
0.165747143	0.191236932	0.418259706
0.169953074	0.191632072	0.418339508
0.171218447	0.191980452	0.418383087
0.171758632	0.191603999	0.418437888
0.1482018	0.198810013	0.419788525
0.14775257	0.19832809	0.419875251
0.146135634	0.198031291	0.419718468
0.146341341	0.197897778	0.419821871
0.146725195	0.197347595	0.419870098
0.147817924	0.19728262	0.42003579
0.150613515	0.197798508	0.420151383
0.15195606	0.197613463	0.420112858
0.152014823	0.197724459	0.420025404
0.15328616	0.197831529	0.419877924
0.149881221	0.1974686	0.419874285
0.153222135	0.197621764	0.419821981
0.155494058	0.197424299	0.419766909
0.158349844	0.19756923	0.419681736
0.159460921	0.197812507	0.419776157
0.157909264	0.197468601	0.419725986
0.155574596	0.197025591	0.419875414
0.159853175	0.196733852	0.41986118
0.162445996	0.196515332	0.419907337
0.161531222	0.196873677	0.419777954
0.163323082	0.19696306	0.419710403
0.162182113	0.196603472	0.419526886
0.162744373	0.196545162	0.41941519
0.160993499	0.196540497	0.419270901
0.162820102	0.196482378	0.419279408
0.162369204	0.196068213	0.419114511
0.162226616	0.19610951	0.418920653
0.161492639	0.196454611	0.418869359
0.162716698	0.196121443	0.418740116
0.166238647	0.195911205	0.418745215
0.167376338	0.195652713	0.418697125
0.166842707	0.195578171	0.418805773
0.163052272	0.195301764	0.418899045
0.163882465	0.194997155	0.418804139
0.163595983	0.194435232	0.418665653
0.16493362	0.194123469	0.418550485
0.167171006	0.193949575	0.418614096
0.164150145	0.193816352	0.418627483
0.166176452	0.193575617	0.418704011
0.165919886	0.193554908	0.418633422
0.163789324	0.193803567	0.418549088
0.164081978	0.193748967	0.418641204
0.167277937	0.19385553	0.41847137
0.166480336	0.193814992	0.418574091
0.165740923	0.193736386	0.418475874
0.165302137	0.193374756	0.418314721
0.168411998	0.193652363	0.418395328
0.169825411	0.193425914	0.418547382
0.167782725	0.19335447	0.418471418
0.170248515	0.193410355	0.418517191
0.166696673	0.193637929	0.41839145
0.166597908	0.193638897	0.418427726
0.169259055	0.193438849	0.418553577
0.16846899	0.193060661	0.418477279
0.167686907	0.192829101	0.418607425
0.165148781	0.192539342	0.418820357
0.168741395	0.192115395	0.418727616
0.16841341	0.192017783	0.418810642
0.168706721	0.192184727	0.41861305
0.168612052	0.192063878	0.418674588
0.171652232	0.192053328	0.418530557
0.172462206	0.191786538	0.418357317
0.174834115	0.191530672	0.418484415
0.173639319	0.191228642	0.418674483
0.169253902	0.191426606	0.418796203
0.167170946	0.191567203	0.418773141
0.170316207	0.191832219	0.418634067
0.169606261	0.192211307	0.418571907
0.168410868	0.192437581	0.418410895
0.171022285	0.192064474	0.418292949
0.171809826	0.191921169	0.418388901
0.171577699	0.192063644	0.418383461
0.170559008	0.191718991	0.418351728
0.169386855	0.192266044	0.418230856
0.172851382	0.192173325	0.418347174
0.173148051	0.192128859	0.418554214
0.173368286	0.191640287	0.418667379
0.172810841	0.191526792	0.418616759
0.173292441	0.191477245	0.418821268
0.174017292	0.191347577	0.418664137
0.174880459	0.191548066	0.418555097
0.174489585	0.191666966	0.418506565
0.170305099	0.191178115	0.418394099
0.171306806	0.19079439	0.418411603
0.172284151	0.190907599	0.418344865
0.17159741	0.190911752	0.418362116
0.170002376	0.190448081	0.41851347
0.170179461	0.190521961	0.418603665
0.165927718	0.190566472	0.418659207
0.165443533	0.190630856	0.418681773
0.166448628	0.191104286	0.418476799
0.164326662	0.190796544	0.4186454
0.167389721	0.191234818	0.418521598
0.163852608	0.190946384	0.418385124
0.165142313	0.191498337	0.418257424
0.165559724	0.191530248	0.418291643
0.166651395	0.191472612	0.418124563
0.165747143	0.191236932	0.418259706
0.169953074	0.191632072	0.418339508
0.171218447	0.191980452	0.418383087
0.171758632	0.191603999	0.418437888
0.1482018	0.198810013	0.419788525
0.14775257	0.19832809	0.419875251
0.146135634	0.198031291	0.419718468
0.146341341	0.197897778	0.419821871
0.146725195	0.197347595	0.419870098
0.147817924	0.19728262	0.42003579
0.150613515	0.197798508	0.420151383
0.15195606	0.197613463	0.420112858
0.152014823	0.197724459	0.420025404
0.15328616	0.197831529	0.419877924
0.149881221	0.1974686	0.419874285
0.153222135	0.197621764	0.419821981
0.155494058	0.197424299	0.419766909
0.158349844	0.19756923	0.419681736
0.159460921	0.197812507	0.419776157
0.157909264	0.197468601	0.419725986
0.155574596	0.197025591	0.419875414
0.159853175	0.196733852	0.41986118
0.162445996	0.196515332	0.419907337
0.161531222	0.196873677	0.419777954
0.163323082	0.19696306	0.419710403
0.162182113	0.196603472	0.419526886
0.162744373	0.196545162	0.41941519
0.160993499	0.196540497	0.419270901
0.162820102	0.196482378	0.419279408
0.162369204	0.196068213	0.419114511
0.162226616	0.19610951	0.418920653
0.161492639	0.196454611	0.418869359
0.162716698	0.196121443	0.418740116
0.166238647	0.195911205	0.418745215
0.167376338	0.195652713	0.418697125
0.166842707	0.195578171	0.418805773
0.163052272	0.195301764	0.418899045
0.163882465	0.194997155	0.418804139
0.163595983	0.194435232	0.418665653
0.16493362	0.194123469	0.418550485
0.167171006	0.193949575	0.418614096
0.164150145	0.193816352	0.418627483
0.166176452	0.193575617	0.418704011
0.165919886	0.193554908	0.418633422
0.163789324	0.193803567	0.418549088
0.164081978	0.193748967	0.418641204
0.167277937	0.19385553	0.41847137
0.166480336	0.193814992	0.418574091
0.165740923	0.193736386	0.418475874
0.165302137	0.193374756	0.418314721
0.168411998	0.193652363	0.418395328
0.169825411	0.193425914	0.418547382
0.167782725	0.19335447	0.418471418
0.170248515	0.193410355	0.418517191
0.166696673	0.193637929	0.41839145
0.166597908	0.193638897	0.418427726
0.169259055	0.193438849	0.418553577
0.16846899	0.193060661	0.418477279
0.167686907	0.192829101	0.418607425
0.165148781	0.192539342	0.418820357
0.168741395	0.192115395	0.418727616
0.16841341	0.192017783	0.418810642
0.168706721	0.192184727	0.41861305
0.168612052	0.192063878	0.418674588
0.171652232	0.192053328	0.418530557
0.172462206	0.191786538	0.418357317
0.174834115	0.191530672	0.418484415
0.173639319	0.191228642	0.418674483
0.169253902	0.191426606	0.418796203
0.167170946	0.191567203	0.418773141
0.170316207	0.191832219	0.418634067
0.169606261	0.192211307	0.418571907
0.168410868	0.192437581	0.418410895
0.171022285	0.192064474	0.418292949
0.171809826	0.191921169	0.418388901
0.171577699	0.192063644	0.418383461
0.170559008	0.191718991	0.418351728
0.169386855	0.192266044	0.418230856
0.172851382	0.192173325	0.418347174
0.173148051	0.192128859	0.418554214
0.173368286	0.191640287	0.418667379
0.172810841	0.191526792	0.418616759
0.173292441	0.191477245	0.418821268
0.174017292	0.191347577	0.418664137
0.174880459	0.191548066	0.418555097
0.174489585	0.191666966	0.418506565
0.170305099	0.191178115	0.418394099
0.171306806	0.19079439	0.418411603
0.172284151	0.190907599	0.418344865
0.17159741	0.190911752	0.418362116
0.170002376	0.190448081	0.41851347
0.170179461	0.190521961	0.418603665
0.165927718	0.190566472	0.418659207
0.165443533	0.190630856	0.418681773
0.166448628	0.191104286	0.418476799
0.164326662	0.190796544	0.4186454
0.167389721	0.191234818	0.418521598
0.163852608	0.190946384	0.418385124
0.165142313	0.191498337	0.418257424
0.165559724	0.191530248	0.418291643
0.166651395	0.191472612	0.418124563
0.165747143	0.191236932	0.418259706
0.169953074	0.191632072	0.418339508
0.171218447	0.191980452	0.418383087
0.171758632	0.191603999	0.418437888
0.1482018	0.198810013	0.419788525
0.14775257	0.19832809	0.419875251
0.146135634	0.198031291	0.419718468
0.146341341	0.197897778	0.419821871
0.146725195	0.197347595	0.419870098
0.147817924	0.19728262	0.42003579
0.150613515	0.197798508	0.420151383
0.15195606	0.197613463	0.420112858
0.152014823	0.197724459	0.420025404
0.15328616	0.197831529	0.419877924
0.149881221	0.1974686	0.419874285
0.153222135	0.197621764	0.419821981
0.155494058	0.197424299	0.419766909
0.158349844	0.19756923	0.419681736
0.159460921	0.197812507	0.419776157
0.157909264	0.197468601	0.419725986
0.155574596	0.197025591	0.419875414
0.159853175	0.196733852	0.41986118
0.162445996	0.196515332	0.419907337
0.161531222	0.196873677	0.419777954
0.163323082	0.19696306	0.419710403
0.162182113	0.196603472	0.419526886
0.162744373	0.196545162	0.41941519
0.160993499	0.196540497	0.419270901
0.162820102	0.196482378	0.419279408
0.162369204	0.196068213	0.419114511
0.162226616	0.19610951	0.418920653
0.161492639	0.196454611	0.418869359
0.162716698	0.196121443	0.418740116
0.166238647	0.195911205	0.418745215
0.167376338	0.195652713	0.418697125
0.166842707	0.195578171	0.418805773
0.163052272	0.195301764	0.418899045
0.163882465	0.194997155	0.418804139
0.163595983	0.194435232	0.418665653
0.16493362	0.194123469	0.418550485
0.167171006	0.193949575	0.418614096
0.164150145	0.193816352	0.418627483
0.166176452	0.193575617	0.418704011
0.165919886	0.193554908	0.418633422
0.163789324	0.193803567	0.418549088
0.164081978	0.193748967	0.418641204
0.167277937	0.19385553	0.41847137
0.166480336	0.193814992	0.418574091
0.165740923	0.193736386	0.418475874
0.165302137	0.193374756	0.418314721
0.168411998	0.193652363	0.418395328
0.169825411	0.193425914	0.418547382
0.167782725	0.19335447	0.418471418
0.170248515	0.193410355	0.418517191
0.166696673	0.193637929	0.41839145
0.166597908	0.193638897	0.418427726
0.169259055	0.193438849	0.418553577
0.16846899	0.193060661	0.418477279
0.167686907	0.192829101	0.418607425
0.165148781	0.192539342	0.418820357
0.168741395	0.192115395	0.418727616
0.16841341	0.192017783	0.418810642
0.168706721	0.192184727	0.41861305
0.168612052	0.192063878	0.418674588
0.171652232	0.192053328	0.418530557
0.172462206	0.191786538	0.418357317
0.174834115	0.191530672	0.418484415
0.173639319	0.191228642	0.418674483
0.169253902	0.191426606	0.418796203
0.167170946	0.191567203	0.418773141
0.170316207	0.191832219	0.418634067
0.169606261	0.192211307	0.418571907
0.168410868	0.192437581	0.418410895
0.171022285	0.192064474	0.418292949
0.171809826	0.191921169	0.418388901
0.171577699	0.192063644	0.418383461
0.170559008	0.191718991	0.418351728
0.169386855	0.192266044	0.418230856
0.172851382	0.192173325	0.418347174
0.173148051	0.192128859	0.418554214
0.173368286	0.191640287	0.418667379
0.172810841	0.191526792	0.418616759
0.173292441	0.191477245	0.418821268
0.174017292	0.191347577	0.418664137
0.174880459	0.191548066	0.418555097
0.174489585	0.191666966	0.418506565
0.170305099	0.191178115	0.418394099
0.171306806	0.19079439	0.418411603
0.172284151	0.190907599	0.418344865
0.17159741	0.190911752	0.418362116
0.170002376	0.190448081	0.41851347
0.170179461	0.190521961	0.418603665
0.165927718	0.190566472	0.418659207
0.165443533	0.190630856	0.418681773
0.166448628	0.191104286	0.418476799
0.164326662	0.190796544	0.4186454
0.167389721	0.191234818	0.418521598
0.163852608	0.190946384	0.418385124
0.165142313	0.191498337	0.418257424
0.165559724	0.191530248	0.418291643
0.166651395	0.191472612	0.418124563
0.165747143	0.191236932	0.418259706
0.169953074	0.191632072	0.418339508
0.171218447	0.191980452	0.418383087
0.171758632	0.191603999	0.418437888
0.1482018	0.198810013	0.419788525
0.14775257	0.19832809	0.419875251
0.146135634	0.198031291	0.419718468
0.146341341	0.197897778	0.419821871
0.146725195	0.197347595	0.419870098
0.147817924	0.19728262	0.42003579
0.150613515	0.197798508	0.420151383
0.15195606	0.197613463	0.420112858
0.152014823	0.197724459	0.420025404
0.15328616	0.197831529	0.419877924
0.149881221	0.1974686	0.419874285
0.153222135	0.197621764	0.419821981
0.155494058	0.197424299	0.419766909
0.158349844	0.19756923	0.419681736
0.159460921	0.197812507	0.419776157
0.157909264	0.197468601	0.419725986
0.155574596	0.197025591	0.419875414
0.159853175	0.196733852	0.41986118
0.162445996	0.196515332	0.419907337
0.161531222	0.196873677	0.419777954
0.163323082	0.19696306	0.419710403
0.162182113	0.196603472	0.419526886
0.162744373	0.196545162	0.41941519
0.160993499	0.196540497	0.419270901
0.162820102	0.196482378	0.419279408
0.162369204	0.196068213	0.419114511
0.162226616	0.19610951	0.418920653
0.161492639	0.196454611	0.418869359
0.162716698	0.196121443	0.418740116
0.166238647	0.195911205	0.418745215
0.167376338	0.195652713	0.418697125
0.166842707	0.195578171	0.418805773
0.163052272	0.195301764	0.418899045
0.163882465	0.194997155	0.418804139
0.163595983	0.194435232	0.418665653
0.16493362	0.194123469	0.418550485
0.167171006	0.193949575	0.418614096
0.164150145	0.193816352	0.418627483
0.166176452	0.193575617	0.418704011
0.165919886	0.193554908	0.418633422
0.163789324	0.193803567	0.418549088
0.164081978	0.193748967	0.418641204
0.167277937	0.19385553	0.41847137
0.166480336	0.193814992	0.418574091
0.165740923	0.193736386	0.418475874
0.165302137	0.193374756	0.418314721
0.168411998	0.193652363	0.418395328
0.169825411	0.193425914	0.418547382
0.167782725	0.19335447	0.418471418
0.170248515	0.193410355	0.418517191
0.166696673	0.193637929	0.41839145
0.166597908	0.193638897	0.418427726
0.169259055	0.193438849	0.418553577
0.16846899	0.193060661	0.418477279
0.167686907	0.192829101	0.418607425
0.165148781	0.192539342	0.418820357
0.168741395	0.192115395	0.418727616
0.16841341	0.192017783	0.418810642
0.168706721	0.192184727	0.41861305
0.168612052	0.192063878	0.418674588
0.171652232	0.192053328	0.418530557
0.172462206	0.191786538	0.418357317
0.174834115	0.191530672	0.418484415
0.173639319	0.191228642	0.418674483
0.169253902	0.191426606	0.418796203
0.167170946	0.191567203	0.418773141
0.170316207	0.191832219	0.418634067
0.169606261	0.192211307	0.418571907
0.168410868	0.192437581	0.418410895
0.171022285	0.192064474	0.418292949
0.171809826	0.191921169	0.418388901
0.171577699	0.192063644	0.418383461
0.170559008	0.191718991	0.418351728
0.169386855	0.192266044	0.418230856
0.172851382	0.192173325	0.418347174
0.173148051	0.192128859	0.418554214
0.173368286	0.191640287	0.418667379
0.172810841	0.191526792	0.418616759
0.173292441	0.191477245	0.418821268
0.174017292	0.191347577	0.418664137
0.174880459	0.191548066	0.418555097
0.174489585	0.191666966	0.418506565
0.170305099	0.191178115	0.418394099
0.171306806	0.19079439	0.418411603
0.172284151	0.190907599	0.418344865
0.17159741	0.190911752	0.418362116
0.170002376	0.190448081	0.41851347
0.170179461	0.190521961	0.418603665
0.165927718	0.190566472	0.418659207
0.165443533	0.190630856	0.418681773
0.166448628	0.191104286	0.418476799
0.164326662	0.190796544	0.4186454
0.167389721	0.191234818	0.418521598
0.163852608	0.190946384	0.418385124
0.165142313	0.191498337	0.418257424
0.165559724	0.191530248	0.418291643
0.166651395	0.191472612	0.418124563
0.165747143	0.191236932	0.418259706
0.169953074	0.191632072	0.418339508
0.171218447	0.191980452	0.418383087
0.171758632	0.191603999	0.418437888
0.1482018	0.198810013	0.419788525
0.14775257	0.19832809	0.419875251
0.146135634	0.198031291	0.419718468
0.146341341	0.197897778	0.419821871
0.146725195	0.197347595	0.419870098
0.147817924	0.19728262	0.42003579
0.150613515	0.197798508	0.420151383
0.15195606	0.197613463	0.420112858
0.152014823	0.197724459	0.420025404
0.15328616	0.197831529	0.419877924
0.149881221	0.1974686	0.419874285
0.153222135	0.197621764	0.419821981
0.155494058	0.197424299	0.419766909
0.158349844	0.19756923	0.419681736
0.159460921	0.197812507	0.419776157
0.157909264	0.197468601	0.419725986
0.155574596	0.197025591	0.419875414
0.159853175	0.196733852	0.41986118
0.162445996	0.196515332	0.419907337
0.161531222	0.196873677	0.419777954
0.163323082	0.19696306	0.419710403
0.162182113	0.196603472	0.419526886
0.162744373	0.196545162	0.41941519
0.160993499	0.196540497	0.419270901
0.162820102	0.196482378	0.419279408
0.162369204	0.196068213	0.419114511
0.162226616	0.19610951	0.418920653
0.161492639	0.196454611	0.418869359
0.162716698	0.196121443	0.418740116
0.166238647	0.195911205	0.418745215
0.167376338	0.195652713	0.418697125
0.166842707	0.195578171	0.418805773
0.163052272	0.195301764	0.418899045
0.163882465	0.194997155	0.418804139
0.163595983	0.194435232	0.418665653
0.16493362	0.194123469	0.418550485
0.167171006	0.193949575	0.418614096
0.164150145	0.193816352	0.418627483
0.166176452	0.193575617	0.418704011
0.165919886	0.193554908	0.418633422
0.163789324	0.193803567	0.418549088
0.164081978	0.193748967	0.418641204
0.167277937	0.19385553	0.41847137
0.166480336	0.193814992	0.418574091
0.165740923	0.193736386	0.418475874
0.165302137	0.193374756	0.418314721
0.168411998	0.193652363	0.418395328
0.169825411	0.193425914	0.418547382
0.167782725	0.19335447	0.418471418
0.170248515	0.193410355	0.418517191
0.166696673	0.193637929	0.41839145
0.166597908	0.193638897	0.418427726
0.169259055	0.193438849	0.418553577
0.16846899	0.193060661	0.418477279
0.167686907	0.192829101	0.418607425
0.165148781	0.192539342	0.418820357
0.168741395	0.192115395	0.418727616
0.16841341	0.192017783	0.418810642
0.168706721	0.192184727	0.41861305
0.168612052	0.192063878	0.418674588
0.171652232	0.192053328	0.418530557
0.172462206	0.191786538	0.418357317
0.174834115	0.191530672	0.418484415
0.173639319	0.191228642	0.418674483
0.169253902	0.191426606	0.418796203
0.167170946	0.191567203	0.418773141
0.170316207	0.191832219	0.418634067
0.169606261	0.192211307	0.418571907
0.168410868	0.192437581	0.418410895
0.171022285	0.192064474	0.418292949
0.171809826	0.191921169	0.418388901
0.171577699	0.192063644	0.418383461
0.170559008	0.191718991	0.418351728
0.169386855	0.192266044	0.418230856
0.172851382	0.192173325	0.418347174
0.173148051	0.192128859	0.418554214
0.173368286	0.191640287	0.418667379
0.172810841	0.191526792	0.418616759
0.173292441	0.191477245	0.418821268
0.174017292	0.191347577	0.418664137
0.174880459	0.191548066	0.418555097
0.174489585	0.191666966	0.418506565
0.170305099	0.191178115	0.418394099
0.171306806	0.19079439	0.418411603
0.172284151	0.190907599	0.418344865
0.17159741	0.190911752	0.418362116
0.170002376	0.190448081	0.41851347
0.170179461	0.190521961	0.418603665
0.165927718	0.190566472	0.418659207
0.165443533	0.190630856	0.418681773
0.166448628	0.191104286	0.418476799
0.164326662	0.190796544	0.4186454
0.167389721	0.191234818	0.418521598
0.163852608	0.190946384	0.418385124
0.165142313	0.191498337	0.418257424
0.165559724	0.191530248	0.418291643
0.166651395	0.191472612	0.418124563
0.165747143	0.191236932	0.418259706
0.169953074	0.191632072	0.418339508
0.171218447	0.191980452	0.418383087
0.171758632	0.191603999	0.418437888
0.1482018	0.198810013	0.419788525
0.14775257	0.19832809	0.419875251
0.146135634	0.198031291	0.419718468
0.146341341	0.197897778	0.419821871
0.146725195	0.197347595	0.419870098
0.147817924	0.19728262	0.42003579
0.150613515	0.197798508	0.420151383
0.15195606	0.197613463	0.420112858
0.152014823	0.197724459	0.420025404
0.15328616	0.197831529	0.419877924
0.149881221	0.1974686	0.419874285
0.153222135	0.197621764	0.419821981
0.155494058	0.197424299	0.419766909
0.158349844	0.19756923	0.419681736
0.159460921	0.197812507	0.419776157
0.157909264	0.197468601	0.419725986
0.155574596	0.197025591	0.419875414
0.159853175	0.196733852	0.41986118
0.162445996	0.196515332	0.419907337
0.161531222	0.196873677	0.419777954
0.163323082	0.19696306	0.419710403
0.162182113	0.196603472	0.419526886
0.162744373	0.196545162	0.41941519
0.160993499	0.196540497	0.419270901
0.162820102	0.196482378	0.419279408
0.162369204	0.196068213	0.419114511
0.162226616	0.19610951	0.418920653
0.161492639	0.196454611	0.418869359
0.162716698	0.196121443	0.418740116
0.166238647	0.195911205	0.418745215
0.167376338	0.195652713	0.418697125
0.166842707	0.195578171	0.418805773
0.163052272	0.195301764	0.418899045
0.163882465	0.194997155	0.418804139
0.163595983	0.194435232	0.418665653
0.16493362	0.194123469	0.418550485
0.167171006	0.193949575	0.418614096
0.164150145	0.193816352	0.418627483
0.166176452	0.193575617	0.418704011
0.165919886	0.193554908	0.418633422
0.163789324	0.193803567	0.418549088
0.164081978	0.193748967	0.418641204
0.167277937	0.19385553	0.41847137
0.166480336	0.193814992	0.418574091
0.165740923	0.193736386	0.418475874
0.165302137	0.193374756	0.418314721
0.168411998	0.193652363	0.418395328
0.169825411	0.193425914	0.418547382
0.167782725	0.19335447	0.418471418
0.170248515	0.193410355	0.418517191
0.166696673	0.193637929	0.41839145
0.166597908	0.193638897	0.418427726
0.169259055	0.193438849	0.418553577
0.16846899	0.193060661	0.418477279
0.167686907	0.192829101	0.418607425
0.165148781	0.192539342	0.418820357
0.168741395	0.192115395	0.418727616
0.16841341	0.192017783	0.418810642
0.168706721	0.192184727	0.41861305
0.168612052	0.192063878	0.418674588
0.171652232	0.192053328	0.418530557
0.172462206	0.191786538	0.418357317
0.174834115	0.191530672	0.418484415
0.173639319	0.191228642	0.418674483
0.169253902	0.191426606	0.418796203
0.167170946	0.191567203	0.418773141
0.170316207	0.191832219	0.418634067
0.169606261	0.192211307	0.418571907
0.168410868	0.192437581	0.418410895
0.171022285	0.192064474	0.418292949
0.171809826	0.191921169	0.418388901
0.171577699	0.192063644	0.418383461
0.170559008	0.191718991	0.418351728
0.169386855	0.192266044	0.418230856
0.172851382	0.192173325	0.418347174
0.173148051	0.192128859	0.418554214
0.173368286	0.191640287	0.418667379
0.172810841	0.191526792	0.418616759
0.173292441	0.191477245	0.418821268
0.174017292	0.191347577	0.418664137
0.174880459	0.191548066	0.418555097
0.174489585	0.191666966	0.418506565
0.170305099	0.191178115	0.418394099
0.171306806	0.19079439	0.418411603
0.172284151	0.190907599	0.418344865
0.17159741	0.190911752	0.418362116
0.170002376	0.190448081	0.41851347
0.170179461	0.190521961	0.418603665
0.165927718	0.190566472	0.418659207
0.165443533	0.190630856	0.418681773
0.166448628	0.191104286	0.418476799
0.164326662	0.190796544	0.4186454
0.167389721	0.191234818	0.418521598
0.163852608	0.190946384	0.418385124
0.165142313	0.191498337	0.418257424
0.165559724	0.191530248	0.418291643
0.166651395	0.191472612	0.418124563
0.165747143	0.191236932	0.418259706
0.169953074	0.191632072	0.418339508
0.171218447	0.191980452	0.418383087
0.171758632	0.191603999	0.418437888
0.1482018	0.198810013	0.419788525
0.14775257	0.19832809	0.419875251
0.146135634	0.198031291	0.419718468
0.146341341	0.197897778	0.419821871
0.146725195	0.197347595	0.419870098
0.147817924	0.19728262	0.42003579
0.150613515	0.197798508	0.420151383
0.15195606	0.197613463	0.420112858
0.152014823	0.197724459	0.420025404
0.15328616	0.197831529	0.419877924
0.149881221	0.1974686	0.419874285
0.153222135	0.197621764	0.419821981
0.155494058	0.197424299	0.419766909
0.158349844	0.19756923	0.419681736
0.159460921	0.197812507	0.419776157
0.157909264	0.197468601	0.419725986
0.155574596	0.197025591	0.419875414
0.159853175	0.196733852	0.41986118
0.162445996	0.196515332	0.419907337
0.161531222	0.196873677	0.419777954
0.163323082	0.19696306	0.419710403
0.162182113	0.196603472	0.419526886
0.162744373	0.196545162	0.41941519
0.160993499	0.196540497	0.419270901
0.162820102	0.196482378	0.419279408
0.162369204	0.196068213	0.419114511
0.162226616	0.19610951	0.418920653
0.161492639	0.196454611	0.418869359
0.162716698	0.196121443	0.418740116
0.166238647	0.195911205	0.418745215
0.167376338	0.195652713	0.418697125
0.166842707	0.195578171	0.418805773
0.163052272	0.195301764	0.418899045
0.163882465	0.194997155	0.418804139
0.163595983	0.194435232	0.418665653
0.16493362	0.194123469	0.418550485
0.167171006	0.193949575	0.418614096
0.164150145	0.193816352	0.418627483
0.166176452	0.193575617	0.418704011
0.165919886	0.193554908	0.418633422
0.163789324	0.193803567	0.418549088
0.164081978	0.193748967	0.418641204
0.167277937	0.19385553	0.41847137
0.166480336	0.193814992	0.418574091
0.165740923	0.193736386	0.418475874
0.165302137	0.193374756	0.418314721
0.168411998	0.193652363	0.418395328
0.169825411	0.193425914	0.418547382
0.167782725	0.19335447	0.418471418
0.170248515	0.193410355	0.418517191
0.166696673	0.193637929	0.41839145
0.166597908	0.193638897	0.418427726
0.169259055	0.193438849	0.418553577
0.16846899	0.193060661	0.418477279
0.167686907	0.192829101	0.418607425
0.165148781	0.192539342	0.418820357
0.168741395	0.192115395	0.418727616
0.16841341	0.192017783	0.418810642
0.168706721	0.192184727	0.41861305
0.168612052	0.192063878	0.418674588
0.171652232	0.192053328	0.418530557
0.172462206	0.191786538	0.418357317
0.174834115	0.191530672	0.418484415
0.173639319	0.191228642	0.418674483
0.169253902	0.191426606	0.418796203
0.167170946	0.191567203	0.418773141
0.170316207	0.191832219	0.418634067
0.169606261	0.192211307	0.418571907
0.168410868	0.192437581	0.418410895
0.171022285	0.192064474	0.418292949
0.171809826	0.191921169	0.418388901
0.171577699	0.192063644	0.418383461
0.170559008	0.191718991	0.418351728
0.169386855	0.192266044	0.418230856
0.172851382	0.192173325	0.418347174
0.173148051	0.192128859	0.418554214
0.173368286	0.191640287	0.418667379
0.172810841	0.191526792	0.418616759
0.173292441	0.191477245	0.418821268
0.174017292	0.191347577	0.418664137
[truncated: 3,354 more rows]
