# Supplementary material for: Reconstruction of ovine axonal cytoarchitecture enables more accurate models of brain biomechanics
Source: Commun Biol. 2022 Oct 17;5:1101. doi: 10.1038/s42003-022-04052-x (PMC9576772; doi:10.1038/s42003-022-04052-x)
Supplement: Supplementary file 4 — Supplementary Data 1 [file 42003_2022_4052_MOESM4_ESM.zip › Fig5a.txt]

CC	CR	FO
1.392382692	0.845985897	6.729943089
1.36249759	1.375498305	18.79271023
0.486043956	1.488489256	1.487244531
0.6371375	1.125666667	13.17778333
0.57485	1.22052625	2.96234152
0.38397284	0.980071134	3.017704511
0.516064444	0.476327536	3.472240171
1.092661111	1.140338655	3.204074074
0.371559091	2.174637313	1.728284656
0.78830125	1.0594525	7.354257047
1.182547115	1.268740462	2.621653659
0.780038028	1.634167442	0.681158065
0.931436047	0.655524731	2.700205839
2.489786154	1.228394444	1.484329655
2.772974126	0.480905263	0.763094545
1.078303756	9.870198529	0.85650155
0.798602564	0.752664789	2.42753432
0.228351064	1.486636559	1.598389109
1.242409804	1.798114444	1.294348387
0.39665977	0.609387838	1.915552874
4.273986607	0.687835385	10.74282281
0.991871304	1.227591489	1.797564516
1.264768182	0.914085714	2.173663333
3.078713636	0.565961538	1.453243478
0.623213699	17.17752308	5.040558491
0.40202766	0.731126316	4.440222034
10.49495303	0.536019512	5.143495122
2.800967164	0.23145	2.460871186
0.605524138	0.350640351	0.657228395
0.536944828	3.6286625	11.27223226
0.212090909	0.208758553	0.45855641
0.56136129	2.190166667	0.457698387
0.317007895	0.736415385	2.215826087
0.760585	4.95475	1.816065625
0.461965487	11.89627463	2.435487805
1.297674302	0.803177647	2.922691026
0.526235849	1.446118681	0.838165
0.225680882	0.762233088	2.964619231
0.189975806	2.316758065	0.631228302
0.198729167	1.248831707	6.325585075
0.81141875	0.889840909	0.7462
0.718833981	0.702095833	3.879403977
0.26907234	0.757203125	2.4422
1.227836567	0.400153333	11.3530952
0.930378351	0.487817647	2.061956962
2.600728	2.633146154	2.564726126
1.497570229	0.543315789	1.594578358
1.658802837	0.886003409	3.056373333
0.649369231	0.26016	1.349367961
0.630056129	6.393382927	5.100498148
0.57256875	3.379002857	4.357105714
1.084474324	0.64524186	20.65919483
0.27997807	2.586612	7.225446341
2.062605128	1.695267742	3.246925581
0.398413115	3.3106625	0.260182716
0.592516071	1.398342188	1.301723485
0.521575	0.88655098	0.774993846
1.711489474	0.845985897	7.767989706
0.20304898	1.375498305	0.368392958
0.3499225	1.488489256	0.752993878
6.423413514	1.125666667	2.222274054
0.559126471	1.22052625	7.034807692
0.547419565	0.980071134	0.783280328
0.32895	0.476327536	2.930258779
0.60935	1.140338655	0.642382895
8.420192245	2.174637313	2.435176471
2.44062	1.0594525	0.29614466
0.41405619	1.268740462	1.310548913
1.128589855	1.634167442	0.489238636
0.33608	0.655524731	7.129024299
0.369798529	1.228394444	10.41912162
0.415341322	0.480905263	4.84417619
5.013752	9.870198529	0.488246
1.497868293	0.752664789	1.582157143
0.413978788	1.486636559	2.355865432
1.411990909	1.798114444	8.469221127
0.692675758	0.609387838	9.020935714
9.819114545	0.687835385	1.856852874
0.864554237	1.227591489	6.764874038
1.49792	0.914085714	3.624152941
0.967304098	0.565961538	10.06125588
0.97624434	17.17752308	2.833608421
8.445165657	0.731126316	5.901697761
6.391360432	0.536019512	2.827020863
1.879270621	0.23145	1.888443956
7.542	0.350640351	2.286105357
5.556536923	3.6286625	6.358973333
8.156207586	0.208758553	6.811864655
1.247483486	1.661864948	4.750066912
1.634689773	5.023093458	2.742277679
0.597454321	2.229104082	1.258527523
3.243471429	4.823541667	7.449765094
1.431794949	2.469962	2.092963298
2.527457823	8.427168421	0.785953191
1.661012195	3.160496053	1.505957047
2.756717557	1.260215068	0.653729333
2.2154125	7.099993966	1.201444715
2.9542	3.5339	3.438809574
4.496545263	2.773793976	5.174297959
2.918880909	3.556292308	7.39516069
1.282512295	4.116625	2.968292857
0.877525	8.001663971	1.800242748
2.975134483	11.27085217	5.784296703
0.403777941	1.791911765	1.264498611
0.521576712	5.153016667	7.129024299
0.6360625	0.638375	0.964984211
0.433775	1.491761364	1.061073333
0.707956757	1.836905	1.216111765
0.549154098	7.889991111	0.406969231
1.480379592	4.74384026	4.247095402
1.534736538	3.384175676	1.6635375
1.959616364	1.719215	2.684690291
0.745836364	3.001312121	2.57718
0.888166667	0.746210784	1.174852941
1.76029084	11.3369381	1.417531579
13.95533191	0.836611765	7.086889899
4.550170642	2.249269677	3.321871212
2.346931092	7.091345683	1.068431579
1.236184615	0.582750769	3.754454054
9.133821311	1.227030263	5.488527536
4.523583607	1.108679612	3.147180882
1.853165116	1.743090476	1.194675949
0.330123333	1.583289412	2.243674419
4.347316981	1.795168478	2.745925974
8.568207895	1.471759091	2.83292973
3.891718182	1.615630769	0.463485714
3.395067532	3.304416667	0.809544275
17.25680385	1.176357143	1.04843617
7.481310959	0.611265789	0.70325283
6.380590909	0.100771698	2.410087805
1.959352459	0.362805263
1.858013274	0.266601786
2.9602648	0.224887755
1.853953968	0.687540476
4.210674561	0.200435897
3.12693522	2.01767619
3.069657534	1.247135
3.487208235	1.5811
2.716094186
6.077622222
2.642516667
4.300379487
1.841534839
3.578759322
3.636398585
1.815084302
2.594054082
4.321935922
0.944365556
4.160751869
5.430042636
0.673645082
0.824366355
1.742512195
1.755082803
7.031652941
2.756341441
1.1076
2.367595349
1.650281818
1.81584375
4.175576923
4.715444068
1.202519231
0.607212766
2.587545455
4.889974
0.501824211
1.92728871
5.646616346
4.252290909
1.355829808
0.710616667
2.559055556
2.677982449
1.763614198
2.191588406
2.119240476
6.491892857
4.490946903
1.318746226
3.332725
1.172114815
6.205053571
3.599689286
3.350128662
1.224126667
2.243129032
3.3649
2.315460526
0.842275
3.77365082
2.980947525
1.431710811
1.205557895
1.997015686
2.127711111
1.358772549
1.434838636
1.067775758
0.762486957
2.014397297
2.097336842
0.911020833
1.496245652
2.471179365
1.030228788
0.844904762
1.165114286
2.0372
3.166925397
2.739346667
0.99732
2.964466667
1.4817
2.430468182
2.162394872
2.067105128
1.048740984
0.820763265
2.998957143
0.679592208
1.64011746
1.486888462
3.272838889
1.062212903
1.183481667
0.707096364
3.462985185
1.822041667
1.889191304
1.877265385
1.598017647
1.324444444
1.306536842
1.401608824
1.831512766
2.067980488
1.784236634
1.44678
2.079762963
1.503167742
1.135955556
0.406960714
2.110677778
8.441623529
3.135440541
0.903034884
1.602225
1.596221053
1.5861375
1.1994
2.4159
0.868693548
0.609242857
1.7683475
2.137336667
0.842692157
1.180004762
2.287165
0.498523077
1.740714286
0.968342105
2.079808511
0.495475758
0.901847619
0.382845455
3.267085714
0.802228571
2.344580282
1.1815
1.288767647
0.7123625
0.739504348
0.648467143
0.624606
0.674853846
0.243080952
0.695
0.552717143
0.201646667
1.171038889
2.906010526
2.103916418
4.522252381
0.988353398
0.067545205
4.156971429
1.316796552
0.53441875
0.787119444
0.150231765
1.541022222
0.421421053
1.900775
0.599891304
