# Supplementary material for: Reconstruction of ovine axonal cytoarchitecture enables more accurate models of brain biomechanics
Source: Commun Biol. 2022 Oct 17;5:1101. doi: 10.1038/s42003-022-04052-x (PMC9576772; doi:10.1038/s42003-022-04052-x)
Supplement: Supplementary file 4 — Supplementary Data 1 [file 42003_2022_4052_MOESM4_ESM.zip › Fig5b.txt]

CC	CR	FO
1.346232692	1.024028205	3.023371545
1.32316747	1.271802542	5.138345455
0.81142967	1.291014876	1.401408594
0.873170455	1.172586667	4.301885185
0.853517073	1.2620025	1.745220468
0.664276543	1.062583505	1.861385714
0.805793333	0.74427971	2.127378632
1.187807778	1.196717647	2.148930864
0.675528409	1.685679104	1.954775661
0.95171125	1.19463375	3.089185235
1.093839423	1.29003237	1.845206098
0.914398592	1.349974419	0.959496774
1.012624419	0.851536559	2.35160146
1.758068462	1.238092857	1.366930345
2.115572028	0.788467368	1.044929091
1.154332864	3.414185294	0.998397674
0.974335897	0.866877465	2.497346154
0.529473404	1.26605914	1.536189109
1.228454902	1.517956667	1.088034194
0.723444828	0.87922973	1.572696552
2.323185714	0.926084615	3.453666667
0.938144348	1.113765957	1.629
1.139631818	1.060125714	1.705863333
1.943139773	0.801918462	1.360302174
0.818913699	4.703170769	2.538039623
0.717359574	0.952447368	2.36960678
3.272313636	0.806634146	2.45117561
1.929682836	0.526258929	1.828450847
0.864026437	0.655217544	0.895671605
0.847886207	2.134855	3.954883871
0.527745455	0.581817105	0.767682051
0.866141935	1.708987879	0.791008065
0.641515789	0.913247692	1.551943478
1.02915	2.575426923	1.447325
0.898239823	4.016070149	1.748319512
1.286731844	0.977485882	1.861444872
0.802816038	1.366604396	1.118696667
0.539958824	0.895838971	1.864215385
0.49005	1.769114516	0.964862264
0.513185417	1.253565854	2.973792537
0.9965775	1.008366667	0.97243125
0.927462136	0.933960417	3.441755682
0.587370213	0.877296875	2.1602375
1.657661194	0.709968889	4.1803464
0.978442268	0.802364706	1.547826582
1.639318667	1.94085	1.825326126
1.400221374	0.832615789	1.858499254
1.183321277	1.003755682	2.29767
0.918215385	0.5814	1.202402913
0.85226129	2.938473171	2.737038889
0.85664375	2.12527	2.401957143
1.198636486	0.888351163	5.704860345
0.691892105	1.827548	6.013069919
1.559169231	1.5804	3.023103876
0.695972131	2.016358929	0.541748148
0.822401786	1.28218125	1.262025758
0.829783333	0.976303922	0.994755385
1.460352632	1.024028205	3.482652941
0.508959184	1.271802542	0.680146479
0.6420525	1.291014876	0.998155782
2.862905405	1.172586667	1.913362703
0.845944118	1.2620025	6.98506568
0.833530435	1.062583505	1.016146721
0.6537875	0.74427971	2.583409924
0.862254762	1.196717647	0.87515
3.523944082	1.685679104	1.870127059
4.65854	1.19463375	0.616184466
0.726493333	1.29003237	1.257815217
1.558127536	1.349974419	0.806759091
0.64135	0.851536559	3.027138318
0.709908824	1.238092857	3.775232432
0.747167769	0.788467368	2.440606349
2.922024	3.414185294	0.783368
1.263009756	0.866877465	1.380410714
0.747454545	1.26605914	1.793574074
1.1554	1.517956667	3.251633803
1.279277056	0.87922973	3.475192063
3.557092727	0.926084615	1.5431
1.002916949	1.113765957	3.033030769
1.273408462	1.060125714	1.851265882
1.105588525	0.801918462	3.567459804
1.048767925	4.703170769	1.954137895
3.373093939	0.952447368	2.566349254
2.763600719	0.806634146	1.899241727
1.348092655	0.526258929	1.539197802
3.218236364	0.655217544	1.633192857
2.665173846	2.134855	2.847241667
12.98291724	0.581817105	3.027065517
1.109550459	1.291681443	2.5462875
1.305819318	2.612618692	3.070483036
0.85101358	1.658277551	1.27493211
1.971528571	2.461520833	3.024724528
1.366688889	1.639227	2.575097872
1.754405442	3.317537895	1.102078723
1.347928455	2.073434211	1.59761745
1.804440458	1.251219178	0.906902667
1.685379167	2.948274138	1.195717073
1.728950694	2.158782353	2.09991383
2.40458	1.768999398	2.54282517
1.953145455	1.984023077	3.029622069
1.229366393	2.270801136	1.848247619
1.028995	3.481808824	1.534332824
1.947455172	4.026009783	2.75720989
0.717945588	1.484384314	1.228388889
0.782667123	2.852086111	3.027138318
0.885732292	0.908748438	1.101392105
0.757428125	1.224522727	1.204822222
0.94572973	1.509925	1.604008824
0.846657377	3.305502222	0.707278462
1.263455102	2.487901299	2.371093103
1.465973077	1.928595946	1.481903125
1.551047273	1.49668375	1.690231068
0.964339394	2.015568182	1.858162222
1.043198667	0.940503922	1.258411765
1.544160305	4.21842381	1.290645029
4.326376596	1.008173529	2.8555
2.414025688	1.908619355	2.079640909
1.774595798	2.582360791	1.138978947
1.110158462	0.911355385	2.244093243
3.365045902	1.247485526	3.305292754
2.361670492	1.132451456	2.190792647
1.605869767	1.512795238	1.465349367
0.650356667	1.615394118	1.699916279
2.46014717	1.528282609	1.798054545
3.554794737	1.323131818	1.92692973
2.071057955	1.776776923	1.02735042
2.005019481	2.065459524	1.076783969
4.805553846	1.208334286	1.158480851
2.884528767	0.847106579	1.033541509
3.581711364	0.393854717	1.745197561
1.532218852	0.785071053
1.504406195	0.595480357
1.91444	0.545583673
1.488795238	0.850421429
2.104374561	0.523491453
2.001342138	1.601447619
1.840810959	1.188185
1.987037647	1.40692
1.730994186
2.570113757
1.57317
2.199605128
1.382301935
1.962565254
2.232803774
1.424974419
1.72417551
2.305051456
1.018933333
2.185516822
2.710472093
0.848382787
1.002827103
1.480517073
1.281733121
2.967370588
1.659842342
1.154942105
1.633223256
1.512263636
1.366570313
2.370364103
2.380876271
1.244428846
0.852444681
1.821851136
2.602432
0.770412632
1.387064516
2.510652885
2.268340909
1.209744231
0.94189697
1.807008148
1.906014694
1.303909259
1.600495652
1.63672619
2.946848571
2.113370796
1.281390566
2.079592857
1.233422222
2.789342857
2.252410714
2.025367516
1.239806667
1.61
1.999531343
1.681331579
1.05703125
2.086111475
1.923720792
1.339791892
1.196715789
1.548003922
1.626683333
1.300635294
1.307186364
1.139009091
0.976334783
1.754245946
1.692021053
1.004383333
1.351373913
1.74248254
1.000306061
1.026654762
1.197739286
1.633392857
1.986498413
1.831326667
1.172706667
1.930726667
1.388257143
1.888895455
1.595234615
1.648417949
1.061059016
1.004471429
1.874048571
0.930290909
1.412977778
1.222713462
2.014
1.151509677
1.225236667
0.912052727
2.084966667
1.672683333
1.542213043
1.545930769
1.421505882
1.280881481
1.306452632
1.356052941
1.374921277
1.565168293
1.409861386
1.333109091
1.652385185
1.381280645
1.193044444
0.70755
1.579705556
3.467147059
2.029821622
1.03277907
1.4204375
1.434268421
1.38775
1.2118
1.721178571
0.988093548
0.8888
1.47843
1.551543333
1.038772549
1.217204762
1.70284
0.835038462
1.475966667
1.037421053
1.565610638
0.789663636
1.037652381
0.703963636
2.327863265
1.019085714
1.720870423
1.416242857
1.457338235
1.221870833
1.036952174
1.28782
0.84942
0.928792308
0.536961905
1.3222
0.973285714
0.511786667
1.2366
1.924131579
1.721085075
2.480961905
1.208895146
0.308956164
2.298857143
1.706344828
0.848109375
1.206176389
0.488011765
1.617433333
0.781252632
1.54265
0.701978261
