# Supplementary material for: Reconstruction of ovine axonal cytoarchitecture enables more accurate models of brain biomechanics
Source: Commun Biol. 2022 Oct 17;5:1101. doi: 10.1038/s42003-022-04052-x (PMC9576772; doi:10.1038/s42003-022-04052-x)
Supplement: Supplementary file 4 — Supplementary Data 1 [file 42003_2022_4052_MOESM4_ESM.zip › Fig6b.txt]

CC			CR			FO
-inf	-2.859934277		-inf	-2.685304435		-4.147745339	-2.632553148
-inf	-2.491741143		-inf	-2.294895209		-4.135166557	-2.234902829
-inf	-2.304645408		-inf	-2.094315505		-4.086376393	-2.029839255
-inf	-2.174587832		-inf	-1.953802		-4.045554398	-1.885799088
-inf	-2.073394362		-inf	-1.843765029		-3.922073341	-1.772743699
-inf	-1.989825426		-inf	-1.752370358		-3.858482239	-1.678649676
-inf	-1.918207183		-inf	-1.673632239		-3.80766299	-1.597431787
-inf	-1.855258495		-5.683979847	-1.604083483		-3.676950883	-1.525563355
-inf	-1.798903807		-5.426150738	-1.541527703		-3.657380787	-1.46080925
-inf	-1.747743374		-4.358310108	-1.484481757		-3.519980918	-1.401659503
-inf	-1.700786683		-4.319991244	-1.431894862		-3.506557897	-1.347043877
-inf	-1.657305989		-4.312500572	-1.382994127		-3.435788826	-1.296174844
-inf	-1.616750245		-4.283086687	-1.337193692		-3.378457895	-1.248455195
-inf	-1.578691743		-4.186459851	-1.294038352		-3.307707039	-1.203420706
-5.184988681	-1.542791568		-4.098352584	-1.253167026		-3.262305383	-1.160702974
-5.184988681	-1.508776406		-3.984593698	-1.214288223		-3.249335032	-1.120004453
-5.035953102	-1.476422491		-3.958066944	-1.177163047		-3.246761028	-1.081081151
-4.892852258	-1.445544209		-3.912023005	-1.141593112		-3.226404091	-1.043730338
-4.755993076	-1.415985803		-3.877621579	-1.107411764		-3.203987212	-1.007781598
-4.615220522	-1.387615243		-3.858482239	-1.074477563		-3.160606917	-0.973090199
-4.51899249	-1.360319584		-3.742280231	-1.042669369		-3.132698129	-0.939532085
-4.448166437	-1.334001424		-3.696911626	-1.011882572		-3.04913305	-0.907000033
-4.297685486	-1.308576144		-3.63818634	-0.982026168		-3.040729639	-0.875400676
-4.122744037	-1.283969743		-3.611918413	-0.953020449		-2.96036513	-0.844652147
-4.017383521	-1.260117111		-3.519980918	-0.924795169		-2.95459033	-0.814682213
-3.947650183	-1.236960641		-3.408221997	-0.897288076		-2.946942109	-0.785426771
-3.825845309	-1.214449111		-3.39620984	-0.870443705		-2.935578351	-0.756828623
-3.73387682	-1.192536756		-3.387294476	-0.844212404		-2.922481812	-0.728836478
-3.709082161	-1.171182511		-3.338222583	-0.818549519		-2.913231052	-0.701404127
-3.676950883	-1.15034938		-3.327017983	-0.793414729		-2.90224193	-0.67448975
-3.673006105	-1.130003912		-3.286084575	-0.768771475		-2.87528612	-0.648055348
-3.645819965	-1.110115747		-3.241632812	-0.744586487		-2.837020582	-0.622066252
-3.626844063	-1.090657248		-3.223888367	-0.720829386		-2.80016549	-0.596490711
-3.615628992	-1.071603179		-3.221378955	-0.697472336		-2.791975436	-0.571299545
-3.611918413	-1.052930423		-3.216378945	-0.67448975		-2.780620894	-0.54646584
-3.57912859	-1.034617758		-3.203987212	-0.651858043		-2.747310915	-0.521964691
-3.575550769	-1.016645641		-3.17725415	-0.629555407		-2.718100537	-0.497772973
-3.571985703	-0.998996039		-3.155901026	-0.607561622		-2.683845512	-0.473869149
-3.557851192	-0.981652271		-3.132698129	-0.585857894		-2.652142569	-0.450233098
-3.543913684	-0.964598876		-3.11903049	-0.564426706		-2.629701235	-0.426845964
-3.543913684	-0.947821489		-3.079113882	-0.54325169		-2.590267165	-0.403690022
-3.516608233	-0.931306742		-3.059737604	-0.522317516		-2.575707014	-0.380748562
-3.47054746	-0.915042172		-3.04913305	-0.501609794		-2.552329326	-0.358005787
-3.467337184	-0.899016132		-3.026191481	-0.481114979		-2.540842282	-0.335446712
-3.438899249	-0.88321773		-3.001750346	-0.4608203		-2.53577898	-0.313057091
-3.432688049	-0.867636752		-2.995732274	-0.440713683		-2.519498095	-0.290823331
-3.411247718	-0.852263613		-2.983803703	-0.420783689		-2.498599977	-0.268732431
-3.375529635	-0.837089303		-2.977892355	-0.401019459		-2.48530673	-0.246771917
-3.363901597	-0.822105335		-2.958436489	-0.381410662		-2.410170304	-0.224929784
-3.358137892	-0.807303713		-2.952672784	-0.361947445		-2.400197922	-0.20319445
-3.358137892	-0.792676884		-2.907721396	-0.342620393		-2.38705425	-0.181554698
-3.338222583	-0.77821771		-2.907721396	-0.323420493		-2.377308639	-0.159999642
-3.329807386	-0.763919436		-2.89498237	-0.304339093		-2.321767912	-0.138518679
-3.327017983	-0.74977566		-2.866459938	-0.285367872		-2.252843001	-0.11710145
-3.321462414	-0.735780309		-2.857710976	-0.266498814		-2.245260026	-0.095737806
-3.315937538	-0.721927613		-2.843869924	-0.247724175		-2.24243117	-0.074417774
-3.313186504	-0.70821209		-2.826833737	-0.229036458		-2.241489994	-0.053131519
-3.304978524	-0.694628518		-2.821778966	-0.210428394		-2.214574216	-0.031869313
-3.296837366	-0.681171923		-2.818423259	-0.191892915		-2.203645145	-0.010621506
-3.296837366	-0.66783756		-2.788718104	-0.173423136		-2.176833888	0.010621506
-3.259697819	-0.6546209		-2.77900929	-0.155012333		-2.155890714	0.031869313
-3.241632812	-0.641517614		-2.775793853	-0.136653928		-2.143873402	0.053131519
-3.231454607	-0.628523561		-2.755141809	-0.118341468		-2.137918471	0.074417774
-3.208925494	-0.615634777		-2.715074816	-0.100068611		-2.126952524	0.095737806
-3.203987212	-0.602847462		-2.669310373	-0.081829108		-2.112791521	0.11710145
-3.191747157	-0.590157972		-2.649309706	-0.06361679		-2.106196279	0.138518679
-3.186892779	-0.577562809		-2.628315233	-0.04542555		-2.073857163	0.159999642
-3.141914784	-0.565058612		-2.62693115	-0.027249331		-2.06909525	0.181554698
-3.141914784	-0.552642149		-2.621413894	-0.009082111		-1.966112856	0.20319445
-3.087847562	-0.540310308		-2.611831343	0.009082111		-1.949817774	0.224929784
-3.087847562	-0.528060094		-2.610469873	0.027249331		-1.924833823	0.246771917
-3.087847562	-0.515888619		-2.603690186	0.04542555		-1.904480339	0.268732431
-3.079113882	-0.503793096		-2.577021939	0.06361679		-1.830708219	0.290823331
-3.072613318	-0.491770836		-2.567853571	0.081829108		-1.824489294	0.313057091
-3.057607677	-0.479819238		-2.567853571	0.100068611		-1.77608299	0.335446712
-3.017977883	-0.46793579		-2.565249402	0.118341468		-1.77136878	0.358005787
-3.017977883	-0.456118059		-2.558768498	0.136653928		-1.7567785	0.380748562
-3.011861655	-0.44436369		-2.556187852	0.155012333		-1.744685062	0.403690022
-3.011861655	-0.432670399		-2.526979426	0.173423136		-1.744112816	0.426845964
-2.997734276	-0.421035973		-2.471003745	0.191892915		-1.737839627	0.450233098
-2.979858924	-0.409458263		-2.467459736	0.210428394		-1.727658544	0.473869149
-2.970064527	-0.397935181		-2.466281186	0.229036458		-1.717580071	0.497772973
-2.96036513	-0.386464698		-2.444148657	0.247724175		-1.716466485	0.521964691
-2.929944533	-0.37504484		-2.423623421	0.266498814		-1.715910157	0.54646584
-2.922481812	-0.363673686		-2.407945609	0.285367872		-1.708153885	0.571299545
-2.909554577	-0.352349365		-2.405725852	0.304339093		-1.684700397	0.596490711
-2.855970331	-0.34107005		-2.358097803	0.323420493		-1.669187917	0.622066252
-2.843869924	-0.329833962		-2.30058709	0.342620393		-1.663894098	0.648055348
-2.806766174	-0.318639364		-2.24620476	0.361947445		-1.658628157	0.67448975
-2.803460386	-0.307484556		-2.236797352	0.381410662		-1.651302117	0.701404127
-2.788718104	-0.296367879		-2.234926445	0.401019459		-1.651302117	0.728836478
-2.780620894	-0.285287709		-2.219163485	0.420783689		-1.622523152	0.756828623
-2.772588722	-0.274242453		-2.185691342	0.440713683		-1.622016695	0.785426771
-2.744195648	-0.263230555		-2.170680022	0.4608203		-1.619993426	0.814682213
-2.721135441	-0.252250485		-2.165435255	0.481114979		-1.614450454	0.844652147
-2.718100537	-0.241300745		-2.164563795	0.501609794		-1.573105983	0.875400676
-2.713565382	-0.230379859		-2.143020523	0.522317516		-1.56303154	0.907000033
-2.712058222	-0.219486383		-2.143020523	0.54325169		-1.555423324	0.939532085
-2.679462744	-0.20861889		-2.134531508	0.564426706		-1.547872557	0.973090199
-2.679462744	-0.197775981		-2.120263536	0.585857894		-1.536652243	1.007781598
-2.672200548	-0.186956276		-2.113618993	0.607561622		-1.535722875	1.043730338
-2.63945741	-0.176158413		-2.112791521	0.629555407		-1.448169765	1.081081151
-2.635264531	-0.165381051		-2.107841016	0.651858043		-1.442229993	1.120004453
-2.622790357	-0.154622864		-2.101278236	0.67448975		-1.389900857	1.160702974
-2.614559858	-0.143882544		-2.047167981	0.697472336		-1.381107834	1.203420706
-2.603690186	-0.133158796		-2.030270498	0.720829386		-1.380709983	1.248455195
-2.603690186	-0.12245034		-2.02798826	0.744586487		-1.373180722	1.296174844
-2.567853571	-0.111755908		-2.022683208	0.768771475		-1.365315955	1.347043877
-2.567853571	-0.101074242		-1.995835958	0.793414729		-1.360236827	1.401659503
-2.563949857	-0.090404096		-1.995100393	0.818549519		-1.340174426	1.46080925
-2.560061323	-0.079744234		-1.960414835	0.844212404		-1.325011133	1.525563355
-2.553613848	-0.069093425		-1.958995389	0.870443705		-1.284821392	1.597431787
-2.549765222	-0.05845045		-1.903138057	0.897288076		-1.280853849	1.678649676
-2.533256911	-0.047814091		-1.865621318	0.924795169		-1.232372279	1.772743699
-2.531998257	-0.037183138		-1.865621318	0.953020449		-1.174737679	1.885799088
-2.505926017	-0.026556387		-1.865621318	0.982026168		-1.144132804	2.029839255
-2.505926017	-0.015932633		-1.862396549	1.011882572		-1.144132804	2.234902829
-2.48410697	-0.005310678		-1.852784171	1.042669369		-0.671581403	2.632553148
-2.480516301	0.005310678		-1.838851077	1.074477563
-2.480516301	0.015932633		-1.817077277	1.107411764
-2.474560358	0.026556387		-1.730476241	1.141593112
-2.465104022	0.037183138		-1.697176827	1.177163047
-2.449925681	0.047814091		-1.677181565	1.214288223
-2.449925681	0.05845045		-1.658628157	1.253167026
-2.448767603	0.069093425		-1.615455985	1.294038352
-2.448767603	0.079744234		-1.609437912	1.337193692
-2.442997247	0.090404096		-1.537582475	1.382994127
-2.437259996	0.101074242		-1.49744941	1.431894862
-2.427015171	0.111755908		-1.473160294	1.484481757
-2.423623421	0.12245034		-1.468372472	1.541527703
-2.423623421	0.133158796		-1.419644341	1.604083483
-2.403511012	0.143882544		-1.413049098	1.673632239
-2.403511012	0.154622864		-1.404458332	1.752370358
-2.400197922	0.165381051		-1.28880474	1.843765029
-2.390324007	0.176158413		-1.283376827	1.953802
-2.383795148	0.186956276		-1.26513924	2.094315505
-2.382711137	0.197775981		-1.078221599	2.294895209
-2.3816283	0.20861889		-1.03817592	2.685304435
-2.375155786	0.219486383
-2.369793843	0.230379859
-2.369793843	0.241300745
-2.351775337	0.252250485
-2.34028696	0.263230555
-2.3330443	0.274242453
-2.311625838	0.285287709
-2.296603021	0.296367879
-2.266253164	0.307484556
-2.26336438	0.318639364
-2.26144315	0.329833962
-2.26144315	0.34107005
-2.26144315	0.352349365
-2.24243117	0.363673686
-2.227477621	0.37504484
-2.222850125	0.386464698
-2.220083871	0.397935181
-2.173312757	0.409458263
-2.164563795	0.421035973
-2.155027529	0.432670399
-2.140466244	0.44436369
-2.123602437	0.456118059
-2.123602437	0.46793579
-2.121931593	0.479819238
-2.098828255	0.491770836
-2.08505728	0.503793096
-2.071473372	0.515888619
-2.069887329	0.528060094
-2.047167981	0.540310308
-2.047167981	0.552642149
-2.043302495	0.565058612
-2.043302495	0.577562809
-2.013653801	0.590157972
-1.989235274	0.602847462
-1.989235274	0.615634777
-1.979777219	0.628523561
-1.979777219	0.641517614
-1.968258013	0.6546209
-1.937941979	0.66783756
-1.934475771	0.681171923
-1.929643177	0.694628518
-1.925519459	0.70821209
-1.920729851	0.721927613
-1.911218909	0.735780309
-1.907170321	0.74977566
-1.790360448	0.763919436
-1.790360448	0.77821771
-1.773723107	0.792676884
-1.752731082	0.807303713
-1.74869998	0.822105335
-1.743540897	0.837089303
-1.740686199	0.852263613
-1.724287754	0.867636752
-1.707050741	0.88321773
-1.685239626	0.899016132
-1.680397001	0.915042172
-1.676646662	0.931306742
-1.665479303	0.947821489
-1.606442403	0.964598876
-1.597015392	0.981652271
-1.597015392	0.998996039
-1.556371191	1.016645641
-1.54975491	1.034617758
-1.52924137	1.052930423
-1.521427035	1.071603179
-1.520511703	1.090657248
-1.520511703	1.110115747
-1.518683549	1.130003912
-1.418404415	1.15034938
-1.411407062	1.171182511
-1.409358301	1.192536756
-1.406088988	1.214449111
-1.37081479	1.236960641
-1.361016554	1.260117111
-1.339410775	1.283969743
-1.316768298	1.308576144
-1.315649522	1.334001424
-1.303424883	1.360319584
-1.294627173	1.387615243
-1.274395269	1.415985803
-1.231686643	1.445544209
-1.231686643	1.476422491
-1.152013065	1.508776406
-1.105636904	1.542791568
-1.059583902	1.578691743
-1.013077001	1.616750245
-1.009503114	1.657305989
-0.964431107	1.700786683
-0.938025224	1.747743374
-0.924070919	1.798903807
-0.870839469	1.855258495
-0.841183259	1.918207183
-0.841183259	1.989825426
-0.809456303	2.073394362
-0.696954419	2.174587832
-0.649513144	2.304645408
-0.649513144	2.491741143
-0.565986035	2.859934277
