# Supplementary material for: Reconstruction of ovine axonal cytoarchitecture enables more accurate models of brain biomechanics
Source: Commun Biol. 2022 Oct 17;5:1101. doi: 10.1038/s42003-022-04052-x (PMC9576772; doi:10.1038/s42003-022-04052-x)
Supplement: Supplementary file 4 — Supplementary Data 1 [file 42003_2022_4052_MOESM4_ESM.zip › Fig6c.txt]

CC	CR	FO
0.60009445	0.659958847	0.82986189
0.600336775	0.658929484	0.829887905
0.600345317	0.656876307	0.829688982
0.600439041	0.655601451	0.829776875
0.600472455	0.654319591	0.82985876
0.600498169	0.654853206	0.829954034
0.60061972	0.65601001	0.830005178
0.600625142	0.65654193	0.829994556
0.600788355	0.656029705	0.829854539
0.600869236	0.656207786	0.829750367
0.600952088	0.654818095	0.829829792
0.601013725	0.656331476	0.829825282
0.601091061	0.65479452	0.829848623
0.60111709	0.655482807	0.829823684
0.601186825	0.6551818	0.829934303
0.601261241	0.654967598	0.829864798
0.601432618	0.653998752	0.829977369
0.601464732	0.653127976	0.829928173
0.601523446	0.651121558	0.829894334
0.601548728	0.651882967	0.829761844
0.601561982	0.651892544	0.829755167
0.601592389	0.651374721	0.829583818
0.601605051	0.650989153	0.829464965
0.601668517	0.652253465	0.829413088
0.601707264	0.652088774	0.829372833
0.601711798	0.650274665	0.829188604
0.601796745	0.649795129	0.829071099
0.601829081	0.650208672	0.829082886
0.601992565	0.64975651	0.829024762
0.601993912	0.648352456	0.829020432
0.602032941	0.647313097	0.828944156
0.602146998	0.648372705	0.829090289
0.602198639	0.647349321	0.829168734
0.602316131	0.64648996	0.829065239
0.602401179	0.645228183	0.82902495
0.602632991	0.642742676	0.828937927
0.60268619	0.64317449	0.82897502
0.602758642	0.641383513	0.828990509
0.603054452	0.640578652	0.829124643
0.6031131	0.641665748	0.829113036
0.603125771	0.644109271	0.829002135
0.603128087	0.644667463	0.829020942
0.603156725	0.643926789	0.828901954
0.603208461	0.643561137	0.829043492
0.603332431	0.643711706	0.829007365
0.603351871	0.643195816	0.828841095
0.603351906	0.644533489	0.828925671
0.603377757	0.644306953	0.82911225
0.603413778	0.644942283	0.829101091
0.603459435	0.645355397	0.829138169
0.603460874	0.645824551	0.829063856
0.603469446	0.645863572	0.829123447
0.60348931	0.644922075	0.82915773
0.603494269	0.644207914	0.82911933
0.603495925	0.642489484	0.829279241
0.603602043	0.641194388	0.829415567
0.603638962	0.639338108	0.829358797
0.603822572	0.638493794	0.829446205
0.603858976	0.638018902	0.82930712
0.604042905	0.636290224	0.829424636
0.604058784	0.63488772	0.829324358
0.604169351	0.634572801	0.829218161
0.60425441	0.632075274	0.829308767
0.604266254	0.631324119	0.829435247
0.604336078	0.632456006	0.829555768
0.604360995	0.633237495	0.829470087
0.60440203	0.633631338	0.829278567
0.604430808	0.634605816	0.829177048
0.604434355	0.635244558	0.829029146
0.604482191	0.634372825	0.828955066
0.604492633	0.633379731	0.829088849
0.604508435	0.63289804	0.829165318
0.604550553	0.632125706	0.829162499
0.604617544	0.633498996	0.829020035
0.604629479	0.633953352	0.829146662
0.60463181	0.634372249	0.829294365
0.604647091	0.632713287	0.829402337
0.604741958	0.631770592	0.829388536
0.60497609	0.631015104	0.829523802
0.604984001	0.631196622	0.829342709
0.604988007	0.633104581	0.829308151
0.605056177	0.635092774	0.829257457
0.605193076	0.633991749	0.829177356
0.605202905	0.633239501	0.829157405
0.60521997	0.634920568	0.829115816
0.605260815	0.633636582	0.829079249
0.605349924	0.632309139	0.829263467
0.605537494	0.631618264	0.829347431
0.605688957	0.630778399	0.829342891
0.605785513	0.632583606	0.829316515
0.605928244	0.634051197	0.829212897
0.605945722	0.632492078	0.82936834
0.605949083	0.633668781	0.829246909
0.60613219	0.632943968	0.829089644
0.606274148	0.634239701	0.828999003
0.606383004	0.635093678	0.828962839
0.60642909	0.636253651	0.828854907
0.606435283	0.634935027	0.82896538
0.606439995	0.636357721	0.82910227
0.60645855	0.638192315	0.829055544
0.60651487	0.637684061	0.82910595
0.606541184	0.837122165	0.898132239
0.606565489	0.836954628	0.898130613
0.606587846	0.836348767	0.898210258
0.606667776	0.836021139	0.898177682
0.606698574	0.836393874	0.898199532
0.606792698	0.835721189	0.898144234
0.606910461	0.835639777	0.898182294
0.60692684	0.836167711	0.898240406
0.606930022	0.836831495	0.898270262
0.606951515	0.836501321	0.898197866
0.606957414	0.83686289	0.89827021
0.60699098	0.836595572	0.898164804
0.607491416	0.836442937	0.898086179
0.607494723	0.836954045	0.898079735
0.60757954	0.836781282	0.898074344
0.607660248	0.836613543	0.898182271
0.607848074	0.836828228	0.898199425
0.60790866	0.837239404	0.898117422
0.607922093	0.83668821	0.898178357
0.607985477	0.83628103	0.89821579
0.608038503	0.836337193	0.898173937
0.608105663	0.835907165	0.898137477
0.608227076	0.835884714	0.898112692
0.608412031	0.834952541	0.898148003
0.608434831	0.834731198	0.898217538
0.608493731	0.835320909	0.898272938
0.60861743	0.835032942	0.89835071
0.608624459	0.835816228	0.898370275
0.608649011	0.836257286	0.898349179
0.608695601	0.835234172	0.8982695
0.60873743	0.835870943	0.89831979
0.608786483	0.83629344	0.898295652
0.608788093	0.836028548	0.898248288
0.608796083	0.836433009	0.89817142
0.608910434	0.836280046	0.898189085
0.60892108	0.836433144	0.898174614
0.60898282	0.835968135	0.898168363
0.609021021	0.8364238	0.898181023
0.609031563	0.836090576	0.89822971
0.609082547	0.836844575	0.898266857
0.609126524	0.837094418	0.898271814
0.609145361	0.837335673	0.898316743
0.609159989	0.837956081	0.898302374
0.60917262	0.837181591	0.898263863
0.60927483	0.836697512	0.898294224
0.60929427	0.836795772	0.898385425
0.609298866	0.836388948	0.898323925
0.60935841	0.837011127	0.898384755
0.609364922	0.836923476	0.898322161
0.609425032	0.836051688	0.898342996
0.60942866	0.836726185	0.898261166
0.609431153	0.837072938	0.898315528
0.60944375	0.837960613	0.89823554
0.609550437	0.837745908	0.898224138
0.609566089	0.837546754	0.898152522
0.60962416	0.837743238	0.898126994
0.609627272	0.838056141	0.898129804
0.609654204	0.837307634	0.898165341
0.609669163	0.837355763	0.898221877
0.609704954	0.837780138	0.898282185
0.609733148	0.837744658	0.898361272
0.609737687	0.837174198	0.898428074
0.609738253	0.836497206	0.898351758
0.609761448	0.836314535	0.898389027
0.609775923	0.836248011	0.898339946
0.609784181	0.835950228	0.898413945
0.60983365	0.835581634	0.89839877
0.60986353	0.835796686	0.898424347
0.6099808	0.836401839	0.898396167
0.609984149	0.83663416	0.898446094
0.609987917	0.836660685	0.898443087
0.610069575	0.835869838	0.898501363
0.610081151	0.83616368	0.898521372
0.610119211	0.837058382	0.898538725
0.610127514	0.837038367	0.898481871
0.61017484	0.836566954	0.898454818
0.610206369	0.836853606	0.898521144
0.610232991	0.836852721	0.898556443
0.610270684	0.837448286	0.898437489
0.610378823	0.838208583	0.898452173
0.610386712	0.838017815	0.898494068
0.610416768	0.838220203	0.898447999
0.610504892	0.837728251	0.898422291
0.610545558	0.837456526	0.89839622
0.61065708	0.83665829	0.898370519
0.610670973	0.836564883	0.898453417
0.610728389	0.837081975	0.898570236
0.610758536	0.836431943	0.898562517
0.610788543	0.83716085	0.89854711
0.610910044	0.837725559	0.89860677
0.610926775	0.838370975	0.898649594
0.610929613	0.839258142	0.898587117
0.610951834	0.839438105	0.898561084
0.611084211	0.84023796	0.898573384
0.611087052	0.840990166	0.898577485
0.61117653	0.840815578	0.898689683
0.611257291	0.840353335	0.898705544
0.611283419	0.840426709	0.898799805
0.611366819	0.840300496	0.898847683
0.611433563	0.839599489	0.898896711
0.611507988	0.839782549	0.898959687
0.611572301	0.806338826	0.885205388
0.61158854	0.805241086	0.885198331
0.611603985	0.804943371	0.885130986
0.611630912	0.804862227	0.885174614
0.611631749	0.80450951	0.885191774
0.611747352	0.804200645	0.885302347
0.611760751	0.804046954	0.885393231
0.611767829	0.803662619	0.885387515
0.611797336	0.804019588	0.88534701
0.611820733	0.804842093	0.885235639
0.61212349	0.804568327	0.885207577
0.612180827	0.805394152	0.885155996
0.612238403	0.805896198	0.88516533
0.612337865	0.805575359	0.885214288
0.612357534	0.806025779	0.885146562
0.612357665	0.806127378	0.885174851
0.612419733	0.806579657	0.885146982
0.612429034	0.805846766	0.885162106
0.612484217	0.805585691	0.885126719
0.612545965	0.805662136	0.885166321
0.612560192	0.806330243	0.885199102
0.612689714	0.806306885	0.885250573
0.612706396	0.805497419	0.885298618
0.612735813	0.806126501	0.885171058
0.612753355	0.805680548	0.885196902
0.612818052	0.806390304	0.885152726
0.612829232	0.806955378	0.885087925
0.612838752	0.806265734	0.885038247
0.612896588	0.805534445	0.884941916
0.613253154	0.804895572	0.884995258
0.613382453	0.804322825	0.884988499
0.613383681	0.80445908	0.885012646
0.613415574	0.803856376	0.884965085
0.613509676	0.803815586	0.885054124
0.613518393	0.803783155	0.885051052
0.613537883	0.803810699	0.885063774
0.61361626	0.804443178	0.885034223
0.613660911	0.805049164	0.885077813
0.613676784	0.805393856	0.88506366
0.613721524	0.805149961	0.885103086
0.613737819	0.80436745	0.885079125
0.613806256	0.804726486	0.885184662
0.61384942	0.805438686	0.885205518
0.613864104	0.805554144	0.885196165
0.61393487	0.804929391	0.88525705
0.613944505	0.805358385	0.885265144
0.613968908	0.80613755	0.885175748
0.613980388	0.806611272	0.885290347
0.61403432	0.806872568	0.885201725
0.614057981	0.807092936	0.88517063
0.614092843	0.806964311	0.885257921
0.614224783	0.806473917	0.885275541
0.614249561	0.807057195	0.885201673
0.614292913	0.806460572	0.885240051
0.614369039	0.806464177	0.885356734
0.614456507	0.805946387	0.885413595
0.61448564	0.805935515	0.885312739
0.614547011	0.806210343	0.885297736
0.614555984	0.805633875	0.885372851
0.614562942	0.804727331	0.885394726
0.614803816	0.805043516	0.885416392
0.614924333	0.805486565	0.885483238
0.614930253	0.805568329	0.885559384
0.614936905	0.804833174	0.885633959
0.614953327	0.805225852	0.885604646
0.614954169	0.804618061	0.885703005
0.615010582	0.804462665	0.885646922
0.615076419	0.803955883	0.885619301
0.615156473	0.803604587	0.885614012
0.615167197	0.804291258	0.885640744
0.615221467	0.803585854	0.885699292
0.61529177	0.804489868	0.885660433
0.615311732	0.804236173	0.885596425
0.615359268	0.804005508	0.885714392
0.615415479	0.803114105	0.88564962
0.615478287	0.801947545	0.885728899
0.615516108	0.801600251	0.885832973
0.615554163	0.801686924	0.885847897
0.615582583	0.801666069	0.885847463
0.615629778	0.802209105	0.88589349
0.615865471	0.801157877	0.885947244
0.615908227	0.801456352	0.885926925
0.616013125	0.800992843	0.886048577
0.616058126	0.801601461	0.886014254
0.616124164	0.800835224	0.886001604
0.616181102	0.800019633	0.885969545
0.616189821	0.799661115	0.885912223
0.616271858	0.800558761	0.885929684
0.616325461	0.800719394	0.885828265
0.616344353	0.801373414	0.885856537
0.616406314	0.801736812	0.885841462
0.616436244	0.802246056	0.885913445
0.616467407	0.801771764	0.885893494
0.616704559	0.801514244	0.88588549
0.616705599	0.801677436	0.885806285
0.616740564	0.801380588	0.885856297
0.616785684	0.802316331	0.88576901
0.616803462	0.80306689	0.885893132
0.61691449	0.80352446	0.885870838
0.616932132	0.803203549	0.885933412
0.61697677	0.803323592	0.885981853
0.617011261	0.858341943	0.864342847
0.617020642	0.858568166	0.864494476
0.617128498	0.858166208	0.86453371
0.617141751	0.858452501	0.864506593
0.617187771	0.857752048	0.864512991
0.617222082	0.85774185	0.864637308
0.617234895	0.857835775	0.864801072
0.617331578	0.858247315	0.864669731
0.617340296	0.858631604	0.864646985
0.617409574	0.858963045	0.864534504
0.617452068	0.859445417	0.86442956
0.617466802	0.860039453	0.864447243
0.617521446	0.859289287	0.864383146
0.617553027	0.85929587	0.864371809
0.617576088	0.858842571	0.864232283
0.617649793	0.858561894	0.864274587
0.617653213	0.857830615	0.864196104
0.617687195	0.858149576	0.86419617
0.617694465	0.858208421	0.864196804
0.617728654	0.858719358	0.864143031
0.617830186	0.859002459	0.864038506
0.617844185	0.859344828	0.864007546
0.617858207	0.859208142	0.863947401
0.61789573	0.859471574	0.864060879
0.617965031	0.859928729	0.863941031
0.618068935	0.860289756	0.863839274
0.618088593	0.859519289	0.863822086
0.618094797	0.859615783	0.863798159
0.61812673	0.859682783	0.863796107
0.618171754	0.860471868	0.863658969
0.618187933	0.86022517	0.863736001
0.61819531	0.860488628	0.863673399
0.618210659	0.860262209	0.863708527
0.618264798	0.859814469	0.863574247
0.618284203	0.85980433	0.863512667
0.618285283	0.859665362	0.863384772
0.618300595	0.86000127	0.863299122
0.618310281	0.860393202	0.863302683
0.618354195	0.860432848	0.863258518
0.618374587	0.86094811	0.863283842
0.618460466	0.860579736	0.863409233
0.618581844	0.861082663	0.863524092
0.61858939	0.860821062	0.863474378
0.618607963	0.861387287	0.863591265
0.618628025	0.862158028	0.863570382
0.618718024	0.861372993	0.863575247
0.618762391	0.862068621	0.863529927
0.618766022	0.861306779	0.863501544
0.618879368	0.861367553	0.863448288
0.618950861	0.862104424	0.863394801
0.619022713	0.862366531	0.863282846
0.619077411	0.862663067	0.863147563
0.619087007	0.863031349	0.863248747
0.619111769	0.86369921	0.863274535
0.619126992	0.864137389	0.863368476
0.619139467	0.86406108	0.863362312
0.619231478	0.864004225	0.863327101
0.619248271	0.863972426	0.863190601
0.619272797	0.864481136	0.863331893
0.619306208	0.864262849	0.86331562
0.619379601	0.864403425	0.863306204
0.619402909	0.864415731	0.86337783
0.619411196	0.864207207	0.863337446
0.619414279	0.864688622	0.863449713
0.619458049	0.864022546	0.863551865
0.61946203	0.863261719	0.863691805
0.619472149	0.862867944	0.86362768
0.61956502	0.863349833	0.863591441
0.61957721	0.863446996	0.863578944
0.619613286	0.864147038	0.863521655
0.619678806	0.864492182	0.863388047
0.619704574	0.864631587	0.863250188
0.619715315	0.865406793	0.863194913
0.619787184	0.865367388	0.863242113
0.619801905	0.86562077	0.863335299
0.619934523	0.865765125	0.863320101
0.619950894	0.865808405	0.863279851
0.620035841	0.865896474	0.863296565
0.62006711	0.865692806	0.863308037
0.620120665	0.865379575	0.863214952
0.620167413	0.865161204	0.863279675
0.620193202	0.865668781	0.86318529
0.62022704	0.86513145	0.86328973
0.620253695	0.865207861	0.863240559
0.620259355	0.864851685	0.863265588
0.620283924	0.864773093	0.863221807
0.620285062	0.865301576	0.863238188
0.620289658	0.865835544	0.863258567
0.620301456	0.865336019	0.863171196
0.620303846	0.865398564	0.863098552
0.620340272	0.864749272	0.863057079
0.62036756	0.864909573	0.863149301
0.620382809	0.864727424	0.863005573
0.620386865	0.864141594	0.863074452
0.620414305	0.86401608	0.86304686
0.62045031	0.864452745	0.863103489
0.620502843	0.864634138	0.86309535
0.620631439	0.864722715	0.862999452
0.620671019	0.864527809	0.863051687
0.620702408	0.864565086	0.86309011
0.620707236	0.864927147	0.863170871
0.620714816	0.86098231	0.830983125
0.620816311	0.861864816	0.831118754
0.620853731	0.862361092	0.83100782
0.620911685	0.862327851	0.830898806
0.621128793	0.862407516	0.830877053
0.621144757	0.86277635	0.830999313
0.621173766	0.862479751	0.830899171
0.621175369	0.862079055	0.831013168
0.621283278	0.861953259	0.830964505
0.621300774	0.861536877	0.830886122
0.621383299	0.861829423	0.83093009
0.621387983	0.861517352	0.830887352
0.621419329	0.861009678	0.830982065
0.621439299	0.861010159	0.830958326
0.621490038	0.861728028	0.83094178
0.621503749	0.861956815	0.830907253
0.621552201	0.861329309	0.830909917
0.621633679	0.861160723	0.830802141
0.621727753	0.861516435	0.830862481
0.621764673	0.860999698	0.831004348
0.621765186	0.861710844	0.831069126
0.621797882	0.86208068	0.831228691
0.621889474	0.861575103	0.8313041
0.621925974	0.861621287	0.831335878
0.622015392	0.861983922	0.831261777
0.62203297	0.862186996	0.831159058
0.622043144	0.862060509	0.831025248
0.622072421	0.862259788	0.830880679
0.622104272	0.861996417	0.830979713
0.622165061	0.86240808	0.831030787
0.622168945	0.86189269	0.830842131
0.622200699	0.861759006	0.830726145
0.622246862	0.862127764	0.830698643
0.622296677	0.862034359	0.830844267
0.622307393	0.862296568	0.830925564
0.622315786	0.862448226	0.830769144
0.622331478	0.861824018	0.830639062
0.622344819	0.861426537	0.830625024
0.622345783	0.861005525	0.830737559
0.622375286	0.860951666	0.830876834
0.622392659	0.86036396	0.830739024
0.622454612	0.860510726	0.830735176
0.622471721	0.860684818	0.830611992
0.622490509	0.861559515	0.830519588
0.62250092	0.86151973	0.830614983
0.622512519	0.861788187	0.830645885
0.622529979	0.862208222	0.830768982
0.622561967	0.862885494	0.830718283
0.622586941	0.863017536	0.830832312
0.622599126	0.862920608	0.830935928
0.622732024	0.863174179	0.830860881
0.622804683	0.86264233	0.830823013
0.62281629	0.862924699	0.830937344
0.62286488	0.862637143	0.830830292
0.622887033	0.862137525	0.830734404
0.622964378	0.862638145	0.830727938
0.622999645	0.862164127	0.830809469
0.623008431	0.862902804	0.830740474
0.623020222	0.863068505	0.830723628
0.623041735	0.862714266	0.830528287
0.623057932	0.862726149	0.830419432
0.623088396	0.862179742	0.830254032
0.623147171	0.861498845	0.830433734
0.623160927	0.862077672	0.830634324
0.623267663	0.861871566	0.830524533
0.623284111	0.862197575	0.830513094
0.623298547	0.861783646	0.830403837
0.623343233	0.8623211	0.830319481
0.623373985	0.862854583	0.83013331
0.623458352	0.863190952	0.830015056
0.623464079	0.863434707	0.82983771
0.623523646	0.863942078	0.829893174
0.623535091	0.863672712	0.829980363
0.623549006	0.863118957	0.829845239
0.623627166	0.863731463	0.829757461
0.623661943	0.863211313	0.829635177
0.623665524	0.863003146	0.829571416
0.62368989	0.863495441	0.829545254
0.623716185	0.8637936	0.829605678
0.623721805	0.864508123	0.829630262
0.623727181	0.864566464	0.829534614
0.623778259	0.864112022	0.829659806
0.623790339	0.86340546	0.829593231
0.623791365	0.863203685	0.829501213
0.623871451	0.863095414	0.829403871
0.623968666	0.862378578	0.829425364
0.623973136	0.861825561	0.829475908
0.624001118	0.861352637	0.829460923
0.624068773	0.861893382	0.829609246
0.62407755	0.862086324	0.829608816
0.624082712	0.862425264	0.829504669
0.624113906	0.862250492	0.829600404
0.62421258	0.862518325	0.829587579
0.624262066	0.862082352	0.829642994
0.624302551	0.862229065	0.829512056
0.624324479	0.862600827	0.829630235
0.624457949	0.862659013	0.82952062
0.624458159	0.862319097	0.82934026
0.624476555	0.862107539	0.829241141
0.624556135	0.862029973	0.829203704
0.624561412	0.861500576	0.829268038
0.624671038	0.676932298	0.813733899
0.624703864	0.677891371	0.813898356
0.624729168	0.679118908	0.814007732
0.624739115	0.677995568	0.813938085
0.624749558	0.677012782	0.813842747
0.624757659	0.676333733	0.813868374
0.624761503	0.67658176	0.813852437
0.624783572	0.675823912	0.814023493
0.624842464	0.677055624	0.814140807
0.624887621	0.677947025	0.814146349
0.624975527	0.676497458	0.813968222
0.624981029	0.676851206	0.81395369
0.624981857	0.675807795	0.814105715
0.624994138	0.675036952	0.814162276
0.625163235	0.676312948	0.814314473
0.62517131	0.677120978	0.814423666
0.625190122	0.675773713	0.814271775
0.6252266	0.674767832	0.814439391
0.625230175	0.674686728	0.814348821
0.625249451	0.676796139	0.814492922
0.625252534	0.676903453	0.814324486
0.62526026	0.678815588	0.814141915
0.625461973	0.677815691	0.814349678
0.62548378	0.679440565	0.814444497
0.625495042	0.679830543	0.814486619
0.625507507	0.680869527	0.814488333
0.625665541	0.681507038	0.814558639
0.625671663	0.680983328	0.814744664
0.625682882	0.681578095	0.814891828
0.625710862	0.682796844	0.815060201
0.625790767	0.683178368	0.814930545
0.625852614	0.681014011	0.814968885
0.625917456	0.679558988	0.814874211
0.625981124	0.679165575	0.814994041
0.625999964	0.679442407	0.815139552
0.626003038	0.678414313	0.815075834
0.626017791	0.679967579	0.815110697
0.626022282	0.679501299	0.815263153
0.626036218	0.681575645	0.815418238
0.62604036	0.679571987	0.815382118
0.626045855	0.677429655	0.815526902
0.626057752	0.675934635	0.815558299
0.626160127	0.676474108	0.815560539
0.626198091	0.675242266	0.815510135
0.626225653	0.675822222	0.815400763
0.626229303	0.676709464	0.815340122
0.626250306	0.677345228	0.815227408
0.626281508	0.677221669	0.815382035
0.626286968	0.676404499	0.815362738
0.626287624	0.676501078	0.815507524
0.626301094	0.676049696	0.81553555
0.626365406	0.674551434	0.815405212
0.626395701	0.675768914	0.815216011
0.626396922	0.674705262	0.815336041
0.626403633	0.67566586	0.815383449
0.62650969	0.677828249	0.815415299
0.626575261	0.679083881	0.815302202
0.626623371	0.680309579	0.815360833
0.626685616	0.680387166	0.815451074
0.626699496	0.68035175	0.815496539
0.626715108	0.679135463	0.81533015
0.626747668	0.679341757	0.815235939
0.626802313	0.680420306	0.8152041
0.626829742	0.680022273	0.815211442
0.626841699	0.681462409	0.815271027
0.626872574	0.680379977	0.81537137
0.626885982	0.680563964	0.81534611
0.626902134	0.680457618	0.81530007
0.626927748	0.67909266	0.81516458
0.626953476	0.679450134	0.815064596
0.626961756	0.680663918	0.814949083
0.626980902	0.680312302	0.814934485
0.62700625	0.679295181	0.8148686
0.627006468	0.679673221	0.814931081
0.627138246	0.680864331	0.814898375
0.627145283	0.682089364	0.814887115
0.627146465	0.680589513	0.814949436
0.627152696	0.681180829	0.815104766
0.62720454	0.681341045	0.815241132
0.627205704	0.681845613	0.815105769
0.627213583	0.682203706	0.814915095
0.627218193	0.6819805	0.814890302
0.627273963	0.680771478	0.814979656
0.627286977	0.680900465	0.815014257
0.627299365	0.680333154	0.815098058
0.627320004	0.680944549	0.815112389
0.627352189	0.680117694	0.814984736
0.627381626	0.679297031	0.814867111
0.627418973	0.678245317	0.814821652
0.627518061	0.676552691	0.814945399
0.627637415	0.675920306	0.814794383
0.627726348	0.674571515	0.814788725
0.627780623	0.675427657	0.814721069
0.627801463	0.676211917	0.814884291
0.627872875	0.677526551	0.814748939
0.627908129	0.677228093	0.814739258
0.627988458	0.677407926	0.814635003
0.628001922	0.679039683	0.814585406
0.628085879	0.678554582	0.814579312
0.628113738	0.677595748	0.814711192
0.628124267	0.679163998	0.814604399
0.628174538	0.782191182	0.848521511
0.628219905	0.782760049	0.848501027
0.628251141	0.781956941	0.848661783
0.628268802	0.781229868	0.848732501
0.628300333	0.780400094	0.848785449
0.628331945	0.781158827	0.848934574
0.628343687	0.780467432	0.848843461
0.628362369	0.780063918	0.848989844
0.628444765	0.780358451	0.849077427
0.628463469	0.780087061	0.849090113
0.628491768	0.780914042	0.849165916
0.628546209	0.780885065	0.849252085
0.628635079	0.781646785	0.84933104
0.628659361	0.781680632	0.849356162
0.628791634	0.780919833	0.849239406
0.628902081	0.780704022	0.849415064
0.628903238	0.781054892	0.849550165
0.629087757	0.781007462	0.849419613
0.629329355	0.780690696	0.849590724
0.629345591	0.780948401	0.849670062
0.629346957	0.780000408	0.849721131
0.629424406	0.781231249	0.84960493
0.629501628	0.780102263	0.849680616
0.629506362	0.780511182	0.849691804
0.629524209	0.7806492	0.849579603
0.629545544	0.780462067	0.849619747
0.62960359	0.781413937	0.84954544
0.629661855	0.781277958	0.849592026
0.629683493	0.780229575	0.849578593
0.629724696	0.780908456	0.849438174
0.629724935	0.78095604	0.849420065
0.629777847	0.781114463	0.849456993
0.629844866	0.78167036	0.849508116
0.629885551	0.781466735	0.849414799
0.629939936	0.78033788	0.849435105
0.629958633	0.779752184	0.849572781
0.629996151	0.780255504	0.849582226
0.630066462	0.779288073	0.849429216
0.630116655	0.780293645	0.849387127
0.630123887	0.779711687	0.849350048
0.630127153	0.77996781	0.849287961
0.630158798	0.779058958	0.84937365
0.630175949	0.779969402	0.849463537
0.63017698	0.780756333	0.849328957
0.630190861	0.78122511	0.849184519
0.630210418	0.781895857	0.849250966
0.630256784	0.781970246	0.849322891
0.630333179	0.781281274	0.849220891
0.630354597	0.782082743	0.849093199
0.630370279	0.783233026	0.848976662
0.630371197	0.782533414	0.84911207
0.630378806	0.781772667	0.849003614
0.63043132	0.781021884	0.848890272
0.630500818	0.781309432	0.848838178
0.630541414	0.781611907	0.848818188
0.630612769	0.781699682	0.848895504
0.630637223	0.782773268	0.848862857
0.630677361	0.782071548	0.848789961
0.630709609	0.78168616	0.848960032
0.630766173	0.780218388	0.848993956
0.630854596	0.779183891	0.849065718
0.630867874	0.779274343	0.849088791
0.630950179	0.779181642	0.849107309
0.631024971	0.778244325	0.849201167
0.631030582	0.779233796	0.84921571
0.631106658	0.779827298	0.849231496
0.631203472	0.780324656	0.849163138
0.631272136	0.780462995	0.849194319
0.631293928	0.780274087	0.849256273
0.631304666	0.78101131	0.849242176
0.631311632	0.781248969	0.849307301
0.631324009	0.782140882	0.849418442
0.631332521	0.782111529	0.849542402
0.631349177	0.782705116	0.84951273
0.631365942	0.783245908	0.849479703
0.631386212	0.782931273	0.849421449
0.631461485	0.783162235	0.849374986
0.631496963	0.783444152	0.84934979
0.63151569	0.78331758	0.84948173
0.631523172	0.783771977	0.849371475
0.631713454	0.78259643	0.849487168
0.63174883	0.782151544	0.849382617
0.631776125	0.781044264	0.849485033
0.631781178	0.780572192	0.8493778
0.631826574	0.779267123	0.84933663
0.631832021	0.779973027	0.849269087
0.631833503	0.780672004	0.849144267
0.631837272	0.780053753	0.849254801
0.631839344	0.781083912	0.849300339
0.631869779	0.780489011	0.849150764
0.631902787	0.781059571	0.849235886
0.631959811	0.780762352	0.849366589
0.632168334	0.780084072	0.849248193
0.632180898	0.780276093	0.849367991
0.63221079	0.779563095	0.849482691
0.632311883	0.779377605	0.84944163
0.632366959	0.778595593	0.849294539
0.63236836	0.778199625	0.849365406
0.632373974	0.778684792	0.849467546
0.632385703	0.778554536	0.849476562
0.632409973	0.778707682	0.849450213
0.632429792	0.805008973	0.855975095
0.632437649	0.804398956	0.855972393
0.632511844	0.804409356	0.856027139
0.632556948	0.804774511	0.855896073
0.632623508	0.80450163	0.85596368
0.632625983	0.804777693	0.856056813
0.63262675	0.80537958	0.856057473
0.632636166	0.80564672	0.856024606
0.632667339	0.805087062	0.855942214
0.632724598	0.805279835	0.855825323
0.63276675	0.805194873	0.855762274
0.632830591	0.804538654	0.855684475
0.632885943	0.804627712	0.855793311
0.632921806	0.803901105	0.855745575
0.63294128	0.802796762	0.855710391
0.632949097	0.803956491	0.855728161
0.632998728	0.804958833	0.855855094
0.63304044	0.805843282	0.855771292
0.633048487	0.80688181	0.855903662
0.633064065	0.806887178	0.855829166
0.6330827	0.806121155	0.855774296
0.633106044	0.806243839	0.855705601
0.633147735	0.805951429	0.855696739
0.633164939	0.806445339	0.855777959
0.633319319	0.806411666	0.855934428
0.633322152	0.806031988	0.856036797
0.633459645	0.805312051	0.85598669
0.633461246	0.804115929	0.856117845
0.633524889	0.804154532	0.856232841
0.633625018	0.803714661	0.856134619
0.633638983	0.804363062	0.856046919
0.633697011	0.804955023	0.85619856
0.633803521	0.804066952	0.856083512
0.633815014	0.804607203	0.856044492
0.633839825	0.803652616	0.856075795
0.633859467	0.803985797	0.856120165
0.633868264	0.803212902	0.85622204
0.633879275	0.803275415	0.856349824
0.633922066	0.802477921	0.856350005
0.633929058	0.803071069	0.85648197
0.633955233	0.803368943	0.856416498
0.633972827	0.802960178	0.856306478
0.634023498	0.803266666	0.856213427
0.634038582	0.802938406	0.856223628
0.634064852	0.802611343	0.85618938
0.634065922	0.803104398	0.856311822
0.634116611	0.80305781	0.856368369
0.634171203	0.803183022	0.856446756
0.634194284	0.803626837	0.856416263
0.634245966	0.803725566	0.856537479
0.634254059	0.803755857	0.856606559
0.634287241	0.802895384	0.856708853
0.634291792	0.802871863	0.856638546
0.634296344	0.802014813	0.856519007
0.634401246	0.801598517	0.85659958
0.634491343	0.801092589	0.856511484
0.634507546	0.800518464	0.856517712
0.634526082	0.801199016	0.856546893
0.634566124	0.800741356	0.8565295
0.634596554	0.801117452	0.85665914
0.634630944	0.800036949	0.856702466
0.634646859	0.80003667	0.85677001
0.634668648	0.799409448	0.856761762
0.634694918	0.800319008	0.856926532
0.63479015	0.799945504	0.856947786
0.634834449	0.80071931	0.857013474
0.634895151	0.800941551	0.856909217
0.634917973	0.800126323	0.856829262
0.634948785	0.801228215	0.856898685
0.634994561	0.801247867	0.856820217
0.635035148	0.800825462	0.856848751
0.635071056	0.800490554	0.856759071
0.635084803	0.800681838	0.856660092
0.635158635	0.800981446	0.856748622
0.635195428	0.80017689	0.856888445
0.635221307	0.800382523	0.856772333
0.635233353	0.801146835	0.856884707
0.635382977	0.801918601	0.856782892
0.635420735	0.80225531	0.856722726
0.635462318	0.802329526	0.856613414
0.635476165	0.801831683	0.856671636
0.635478765	0.801224056	0.856659867
0.635615493	0.800712853	0.856759385
0.635655969	0.799925953	0.856720043
0.635661901	0.800842956	0.856854435
0.635682252	0.801426905	0.856683819
0.635698635	0.800745871	0.856739365
0.635734869	0.80065653	0.856737792
0.635899385	0.800057593	0.856687278
0.636001014	0.799195194	0.856607417
0.636094409	0.799666597	0.856686783
0.636106333	0.799467426	0.856561609
0.636135413	0.799062553	0.856638265
0.636200862	0.79904108	0.856527683
0.636211285	0.799382016	0.856470724
0.636239206	0.799424854	0.856479529
0.636257871	0.799946147	0.856576346
0.636277296	0.800030255	0.856662555
0.636310591	0.799711486	0.856666197
0.636395924	0.798987159	0.856540628
0.636396735	0.799921019	0.856390092
0.636411892	0.656598593	0.839478238
0.636540372	0.656943688	0.839595355
0.636671911	0.65498292	0.83969451
0.636720623	0.656028715	0.839776848
0.636743411	0.653790911	0.839678748
0.636762735	0.652274	0.83985246
0.636786652	0.652588829	0.839839747
0.636863487	0.650967543	0.839925346
0.636903641	0.653315494	0.839971276
0.636943232	0.655554247	0.839867877
0.636952874	0.654220634	0.839746911
0.636973989	0.653059511	0.839830678
0.63698994	0.653167267	0.839845649
0.637011081	0.653726336	0.839832877
0.637018774	0.653143308	0.839798935
0.637029503	0.652361036	0.839839826
0.637040596	0.65242536	0.839783133
0.637177027	0.651031066	0.839715963
0.637247658	0.652458655	0.839785639
0.6372495	0.650849877	0.839855339
0.637290011	0.652498541	0.839815463
0.637318411	0.65308705	0.839947139
0.637375984	0.651312673	0.839821471
0.637490572	0.648980134	0.839759777
0.637497085	0.648286262	0.839866668
0.637519242	0.648450148	0.839783397
0.637611981	0.649510272	0.839665441
0.637680789	0.650044034	0.839755105
0.637733595	0.650286502	0.839670165
0.637796118	0.650868291	0.839759815
0.63788252	0.64912457	0.839851742
0.637986559	0.651129163	0.839716587
0.638116335	0.649727707	0.839577002
0.638226443	0.649837809	0.839554626
0.638290752	0.650771249	0.839515302
0.638366514	0.650453537	0.83939657
0.638471635	0.650030878	0.839207172
0.638483709	0.649401611	0.839214154
0.638509648	0.647597793	0.839369529
0.638557176	0.646619366	0.839518768
0.638612815	0.645419386	0.839407113
0.63865669	0.645004642	0.839308912
0.638689801	0.643573184	0.839181443
0.638811473	0.641839855	0.83928246
0.638911607	0.643212818	0.839237571
0.638926657	0.645323015	0.839207574
0.638952889	0.646180048	0.839226031
0.638992096	0.648611419	0.839281744
0.639088747	0.647512823	0.839422139
0.639257229	0.64730681	0.839406647
0.639277921	0.649361401	0.839505152
0.639324089	0.649357786	0.839563188
0.639388888	0.647131954	0.839665797
0.639419783	0.646145789	0.839711764
0.639422515	0.646485952	0.839625347
0.6395962	0.64802929	0.839633513
0.639617143	0.649485246	0.839597602
0.639662852	0.648642155	0.839466265
0.639733122	0.648681664	0.839307
0.639843637	0.650492763	0.839248667
0.639851763	0.651318118	0.839197826
0.639853677	0.651455476	0.839107556
0.639894484	0.651030682	0.839041238
0.63990817	0.650237941	0.839091851
0.639908443	0.651422892	0.839207997
0.639921875	0.651749443	0.839329041
0.639953423	0.651395915	0.839342033
0.639974485	0.649141249	0.839278674
0.640049234	0.647538599	0.839203358
0.640049649	0.646412074	0.83912432
0.640104678	0.64561254	0.839307095
0.640109653	0.643755724	0.839332715
0.640116926	0.645694619	0.83926337
0.64017682	0.645413601	0.839420877
0.640194368	0.644265835	0.839468992
0.640252997	0.645395805	0.839367342
0.640285233	0.644558665	0.839232753
0.640394442	0.644834775	0.839170468
0.640455318	0.644479505	0.839170197
0.640547404	0.643564265	0.839224606
0.640564243	0.641896504	0.839178929
0.640610932	0.640628807	0.839083783
0.640628674	0.638725443	0.83920767
0.640656201	0.636518537	0.839202177
0.640680242	0.634131704	0.839298611
0.640782351	0.636683107	0.839152822
0.640800392	0.637525648	0.839035734
0.640803801	0.635798468	0.8389144
0.640841515	0.637691828	0.838879498
0.640862148	0.63818728	0.838993859
0.640892448	0.636577948	0.8390803
0.640907888	0.637186302	0.839000732
0.640938207	0.63806553	0.839148632
0.640974453	0.635462959	0.839261178
0.640996125	0.635759963	0.839206708
0.64100067	0.636416107	0.839352331
0.641040725	0.635619664	0.839177763
0.641078611	0.634907333	0.839261716
0.641083452	0.636805753	0.839383204
0.641100334	0.638830785	0.839315975
0.641145426	0.638892424	0.839403638
0.641150457	0.742045798	0.898862099
0.641152741	0.741854519	0.898865186
0.641160331	0.742252151	0.89885889
0.641183247	0.742750055	0.898926298
0.641225679	0.742404694	0.898999952
0.641317862	0.741111029	0.8989835
0.641345591	0.74102992	0.898975144
0.641351301	0.742162107	0.898880071
0.641398791	0.742113067	0.898794525
0.641400799	0.742761764	0.898800811
0.641477932	0.742780079	0.898870237
0.641482303	0.742326231	0.89885532
0.641490958	0.743660094	0.898894817
0.641540796	0.744343597	0.898877913
0.641563234	0.745742367	0.898884718
0.641632536	0.746969872	0.89881665
0.641658458	0.7471287	0.898770112
0.641797615	0.747430866	0.898826132
0.641801131	0.748022542	0.898889258
0.641841463	0.746814455	0.898820855
0.641848146	0.748204724	0.898765542
0.64186633	0.74751286	0.898678625
0.641891555	0.747695729	0.898742073
0.642082376	0.748518707	0.898708658
0.642113453	0.748520203	0.898622724
0.64217521	0.749643775	0.898595572
0.642324488	0.749498621	0.898632497
0.642326662	0.748942051	0.898737443
0.64235347	0.748836023	0.898688696
0.642355822	0.748378935	0.898579376
0.642416747	0.748756632	0.898643739
0.642462047	0.749427447	0.898678806
0.642542033	0.748622584	0.898638906
0.6425664	0.749529916	0.898711669
0.642582971	0.749209919	0.898674943
0.642593181	0.750900604	0.898666387
0.642685496	0.750736016	0.898590902
0.642708068	0.751687754	0.898680426
0.64271709	0.751439578	0.898599043
0.642788923	0.750180721	0.898683251
0.642791536	0.751358936	0.898784208
0.642808391	0.752067072	0.898802858
0.642881358	0.751693321	0.898864961
0.642920644	0.752042479	0.898906622
0.64295894	0.752041734	0.898923248
0.642970563	0.750847576	0.898830833
0.642971947	0.751475357	0.898849592
0.643049245	0.750659833	0.898878688
0.643063559	0.75100685	0.898899266
0.643077407	0.751071311	0.898964719
0.643082616	0.751548608	0.898962043
0.643130109	0.753060182	0.898963689
0.643172941	0.752895179	0.898932953
0.643319825	0.754312734	0.898891351
0.643320675	0.753446591	0.8989916
0.64335689	0.752406311	0.899083057
0.643429467	0.751802345	0.899004496
0.643431401	0.752399796	0.89899131
0.643457629	0.75316027	0.898976461
0.643531282	0.751814038	0.898908634
0.643580809	0.751219523	0.89896392
0.643627349	0.750621226	0.899024381
0.643711091	0.751268785	0.899085576
0.643747142	0.750017096	0.899121056
0.643751524	0.750374567	0.899084292
0.643761783	0.748872663	0.899164457
0.643762144	0.7490123	0.899227432
0.643840577	0.748565125	0.899312447
0.643888364	0.749719493	0.899338268
0.643920129	0.750345469	0.899261713
0.643967677	0.751099402	0.899278915
0.6440369	0.751188914	0.899218477
0.644089214	0.751544206	0.899243449
0.644111921	0.751639371	0.899202881
0.644165926	0.752033743	0.899187336
0.644228386	0.7526636	0.899257092
0.644293839	0.753253513	0.899299961
0.644331042	0.753276441	0.899228664
0.644522882	0.752640756	0.899245543
0.644531094	0.75370425	0.89925142
0.644656278	0.755370062	0.899225313
0.644708402	0.75612564	0.899170899
0.644749225	0.757068169	0.899178381
0.644872311	0.757341	0.899175004
0.644882932	0.756301853	0.899267216
0.644898994	0.756749957	0.899293247
0.644954805	0.757535615	0.89939122
0.644974114	0.757443551	0.899350775
0.645004301	0.756901118	0.899289935
0.645022181	0.756988323	0.899365057
0.645065012	0.756478464	0.899355477
0.645125105	0.7574116	0.899420421
0.64524912	0.755782822	0.899361042
0.645276203	0.755508488	0.899319047
0.64529138	0.7550725	0.899329494
0.645323834	0.755686018	0.899398324
0.645514352	0.755569969	0.899353163
0.645518532	0.754593862	0.899449342
0.645535234	0.755459612	0.899384049
0.645568073	0.756556787	0.899322878
0.645590377	0.756964333	0.899351865
0.645661661	0.696741542	0.850407423
0.645778735	0.698397051	0.850464776
0.645860691	0.699848428	0.850346145
0.645861007	0.698157785	0.85037572
0.645871003	0.69834029	0.850325673
0.645944978	0.697669662	0.850400241
0.645968532	0.696933701	0.850406713
0.646037393	0.696328231	0.850407983
0.646060276	0.696076654	0.850470905
0.646070505	0.694705875	0.850521846
0.64608089	0.694855951	0.850539206
0.646086731	0.694905651	0.850549558
0.646140249	0.696039137	0.850623219
0.646163271	0.694386348	0.850717306
0.64619421	0.695635723	0.850658563
0.646214774	0.696771121	0.85064436
0.646260694	0.69750029	0.850765066
0.646261484	0.697553985	0.850710079
0.646377455	0.698137676	0.850713762
0.646391087	0.696847088	0.850623994
0.646445978	0.697483318	0.85078395
0.646577846	0.69848524	0.850884192
0.646578069	0.699912074	0.85090541
0.646601736	0.700731417	0.85103625
0.646630042	0.700993636	0.850974852
0.646649936	0.699525274	0.851096774
0.646722797	0.698879086	0.851159071
0.646735708	0.698074113	0.851125892
0.646773646	0.697712964	0.850994036
0.646820298	0.697074262	0.850833011
0.646837776	0.696089342	0.850769861
0.646888136	0.69505711	0.850744166
0.646904827	0.696147463	0.850603675
0.646926833	0.695304501	0.850677643
0.647040238	0.694790275	0.850707347
0.647149856	0.696015348	0.85075892
0.647153396	0.694504272	0.850838752
0.647175307	0.69575806	0.850942103
0.64726778	0.696491429	0.851008287
0.647297749	0.697358569	0.851156641
0.647413665	0.698684476	0.85132366
0.647447497	0.699325943	0.851478412
0.647484761	0.699502934	0.851550902
0.647497205	0.698342155	0.851542194
0.647542122	0.696927304	0.851571871
0.647579251	0.697830737	0.85157792
0.647586189	0.698453432	0.851487658
0.647604106	0.69797498	0.851583452
0.647634714	0.698320538	0.851526777
0.647640309	0.699742648	0.851631506
0.64764835	0.698256453	0.851734588
0.647678782	0.697077111	0.851626569
0.647689376	0.696909774	0.851734046
0.647705512	0.696831125	0.851625115
0.647706446	0.698691469	0.851511064
0.647708656	0.69721048	0.851556289
0.647762005	0.698204833	0.851606595
0.647779858	0.697338671	0.851520911
0.647855251	0.697336577	0.851395155
0.647880241	0.696517828	0.851523704
0.647915954	0.696027185	0.851461666
0.647999441	0.695451138	0.851536761
0.648024278	0.696015978	0.85145446
0.648081365	0.697525652	0.851542861
0.648112223	0.697933423	0.851618107
0.648118904	0.699173056	0.851763273
0.648139307	0.69970154	0.851848265
0.64819057	0.69865158	0.8517823
0.648238426	0.698869901	0.851750846
0.648283314	0.699406716	0.851628816
0.648348878	0.698963466	0.851750045
0.648362094	0.699974695	0.85158599
0.648366846	0.698555161	0.851590886
0.648393231	0.699486051	0.85150073
0.648397526	0.699068797	0.851440663
0.648473929	0.699949243	0.851516281
0.648555343	0.700123369	0.851429934
0.64857535	0.699702677	0.851373218
0.648604327	0.699759993	0.85148525
0.64861611	0.700229123	0.85141299
0.648654447	0.698767623	0.851411356
0.648732368	0.699869709	0.851378218
0.648793716	0.701229218	0.851429797
0.648799231	0.701451468	0.851351493
0.64880969	0.702052305	0.851307808
0.648826802	0.702026685	0.851160705
0.648884886	0.700985017	0.851183375
0.64893085	0.699779141	0.8510821
0.648956003	0.70112731	0.851099431
0.648964301	0.699779506	0.85118563
0.649140398	0.699400041	0.851102907
0.649175045	0.697695343	0.851001336
0.649247633	0.6969341	0.851124745
0.649293722	0.697437258	0.851251277
0.649358782	0.69751865	0.851128513
0.64940945	0.696092855	0.851199511
0.649418377	0.694738379	0.851336141
0.649564852	0.695633379	0.851473911
0.649636951	0.695465029	0.851507746
0.649638997	0.696458426	0.851620455
0.649688064	0.69530466	0.851714439
0.6496982	0.80259962	0.824804289
0.649812463	0.801992158	0.824902949
0.649845317	0.801452903	0.824917923
0.649880819	0.801953463	0.825022647
0.649943986	0.80243958	0.82505745
0.649946138	0.801877682	0.82511338
0.649978302	0.801090361	0.825268707
0.64999223	0.802299162	0.825382778
0.649993453	0.802516697	0.825443071
0.650032349	0.802588184	0.825370311
0.650032657	0.803522669	0.825501675
0.650045627	0.803002047	0.825466449
0.650176064	0.803215253	0.825348273
0.650186324	0.802652253	0.825192819
0.650192002	0.802003392	0.825120049
0.650257916	0.802696904	0.825220535
0.650343255	0.802613291	0.825245365
0.650362508	0.802597384	0.825147065
0.650477195	0.802564134	0.82506793
0.650496789	0.803272487	0.825053557
0.650532619	0.802779347	0.825159932
0.650607582	0.801980553	0.825166794
0.650618493	0.802594427	0.825198078
0.650629572	0.801588303	0.825147998
0.650650802	0.800628034	0.825110572
0.65068974	0.800769458	0.825048403
0.650787327	0.800160647	0.825003483
0.650833534	0.800325111	0.825023143
0.650879106	0.801405438	0.825080334
0.650936246	0.80252066	0.825101336
0.651107663	0.803078434	0.825111142
0.651248142	0.803164794	0.825117025
0.651259964	0.802930767	0.825033637
0.651283719	0.803241879	0.824838724
0.65133074	0.804004322	0.824681233
0.651402954	0.803758262	0.824644
0.651513271	0.804090604	0.824520852
0.651545582	0.803675616	0.824557779
0.651635528	0.802696902	0.824628858
0.651790623	0.802536737	0.824427866
0.651895136	0.803174422	0.824323854
0.651936116	0.803182965	0.824358717
0.652017774	0.80250518	0.824421973
0.652042165	0.801658344	0.824591735
0.652141103	0.801263407	0.82460682
0.652182237	0.800489778	0.824629995
0.652195968	0.800648142	0.824628401
0.65223211	0.800305167	0.824573822
0.652274192	0.799374282	0.824689866
0.652326208	0.799359942	0.824609257
0.652333571	0.798809035	0.824465027
0.652373387	0.798904151	0.824374466
0.652463748	0.79889645	0.824276768
0.652517945	0.799050679	0.824260931
0.652559691	0.799913734	0.824331336
0.652568799	0.800632302	0.824413078
0.652607916	0.800488986	0.824541427
0.652608163	0.799803984	0.824671624
0.652621984	0.801066439	0.824645953
0.652670175	0.80140656	0.824516936
0.652712221	0.800920458	0.8244685
0.652715127	0.800347413	0.824619431
0.652826618	0.800120828	0.824518142
0.652843588	0.800502021	0.824569992
0.652905614	0.801580045	0.82470459
0.652910785	0.80145263	0.824576412
0.652966196	0.800643306	0.824632318
0.653018118	0.801793816	0.824548605
0.653101025	0.800914107	0.824582641
0.6531057	0.801556998	0.824398204
0.653175483	0.802586816	0.824444309
0.653248622	0.802469118	0.824427249
0.653266144	0.80145172	0.824528736
0.653283563	0.801969165	0.824606109
0.653360331	0.801545053	0.82478253
0.653417535	0.80161498	0.824766437
0.653437944	0.801169444	0.824587246
0.653444499	0.801925718	0.824505885
0.653461929	0.801958148	0.824680226
0.653580283	0.802311495	0.824642963
0.65359509	0.801632692	0.824796416
0.653634971	0.801618825	0.824905726
0.653732565	0.801862403	0.824977193
0.65373851	0.802355504	0.824929615
0.653754065	0.801725038	0.824897101
0.653809431	0.802019236	0.824795536
0.653858751	0.801416175	0.824738617
0.653964175	0.800993426	0.824927048
0.654040226	0.801645367	0.8251354
0.654163692	0.800636378	0.825101267
0.654239521	0.801049047	0.82522018
0.654274634	0.801654896	0.825142476
0.65436084	0.801881162	0.825184965
0.654572892	0.802728025	0.825308681
0.654580988	0.803472758	0.82510051
0.654633661	0.803613059	0.825011135
0.654666043	0.804315504	0.824933172
0.654726018	0.804543713	0.824865414
0.65473455	0.804576078	0.825038287
0.654755141	0.804663757	0.824885507
0.654766774	0.804103375	0.824852638
0.654881735	0.800349818	0.777414971
0.654895904	0.800024346	0.777454554
0.654904584	0.800534778	0.777554257
0.654965396	0.800950602	0.777541934
0.655003271	0.80164722	0.77765768
0.655015547	0.802008231	0.77765479
0.655107768	0.8018411	0.777695551
0.655132979	0.801355473	0.77773429
0.655258273	0.801445289	0.777961078
0.655362821	0.80182901	0.77815136
0.655378205	0.801274483	0.778281001
0.655406987	0.800040028	0.778394656
0.655507767	0.799235687	0.778637214
0.655602169	0.798738021	0.77870909
0.655672259	0.797661052	0.778852673
0.65578086	0.796782599	0.778942902
0.655996483	0.796992419	0.778858554
0.656028606	0.796949626	0.778876205
0.656203855	0.79735523	0.77875621
0.656227642	0.798114853	0.778942885
0.656234436	0.798377383	0.779041347
0.656297837	0.797852751	0.77910998
0.656315719	0.79818415	0.779089829
0.656342327	0.79798986	0.779255434
0.656356019	0.797822226	0.779118373
0.656385374	0.798458543	0.778963879
0.656413859	0.798085979	0.778956275
0.65647172	0.797618267	0.778995306
0.656538211	0.796885877	0.779135845
0.65655679	0.79748108	0.779029561
0.656557681	0.798315931	0.778861991
0.656721652	0.798127734	0.77904448
0.656731778	0.798241794	0.779055391
0.656818414	0.797904605	0.779007897
0.656936774	0.797183743	0.779228921
0.656957216	0.797163415	0.779252912
0.657145063	0.796976302	0.779037409
0.657161793	0.79731911	0.779212878
0.657171042	0.797764603	0.779287793
0.657178777	0.797164958	0.77903246
0.657190628	0.796949318	0.77893142
0.657206673	0.797789322	0.778852378
0.657217276	0.798216384	0.778705811
0.657239077	0.79760557	0.778701239
0.65728255	0.797719016	0.778843524
0.657286004	0.79876743	0.779030862
0.657316519	0.799185673	0.779125798
0.657382883	0.799504523	0.779260639
0.657404391	0.799478238	0.779257078
0.657449852	0.798379555	0.779113478
0.657450764	0.798737305	0.779204136
0.657552422	0.799129153	0.7792268
0.65759318	0.798152372	0.779041503
0.657619269	0.798219905	0.778838949
0.657620823	0.798623004	0.778957944
0.6576272	0.797763996	0.778714663
0.657646374	0.796878653	0.778971231
0.657678366	0.796886665	0.778865026
0.657701364	0.797203481	0.779088733
0.657744698	0.797048297	0.779154765
0.657764382	0.796529256	0.778908118
0.657830925	0.795959813	0.778807774
0.657940332	0.795707205	0.778943875
0.658066233	0.796226556	0.778930512
0.658080848	0.796920301	0.778945321
0.658110609	0.797164908	0.778947406
0.658212402	0.797325804	0.779131416
0.65821272	0.79660193	0.778953936
0.658259045	0.795999556	0.778937628
0.658310426	0.797011626	0.778947265
0.658375772	0.797435143	0.778991354
0.658561973	0.796386708	0.778928257
0.658562909	0.796270871	0.778732814
0.658627847	0.796416825	0.778660762
0.658670523	0.795432614	0.778613088
0.65867833	0.794783328	0.778829684
0.658764774	0.795478285	0.778818052
0.658861369	0.79613507	0.779003247
0.658874677	0.797166262	0.779169813
0.658877876	0.79677726	0.779282057
0.658917589	0.79751191	0.779249022
0.658920422	0.798524178	0.779286734
0.658943954	0.798730222	0.779290411
0.65896623	0.797468982	0.779516498
0.659050664	0.796974997	0.779360476
0.659063982	0.796002547	0.779628622
0.659067448	0.796555039	0.779729326
0.659110519	0.796357411	0.779771634
0.659111115	0.796136088	0.779970242
0.659116139	0.796830814	0.780008508
0.659164473	0.796747254	0.780067207
0.659295536	0.797126261	0.780038948
0.659298423	0.798020592	0.78021587
0.659306942	0.798759387	0.780320611
0.659357411	0.798969697	0.780552271
0.659372962	0.798180787	0.780683975
0.659393748	0.797585625	0.780578
0.659421269	0.798847772	0.780526255
0.659429304	0.798718141	0.780630297
0.659485511	0.798183041	0.780548388
0.659500602	0.79880519	0.780610338
0.65956823	0.686719372	0.731687139
0.659683695	0.687307381	0.731838528
0.659697342	0.687518453	0.731529415
0.659707011	0.689629482	0.731461615
0.65973726	0.688889032	0.731243904
0.659855286	0.687172999	0.731038508
0.659873279	0.685763672	0.730926506
0.659888989	0.685439442	0.731241561
0.659898927	0.683672494	0.730943977
0.660044903	0.684423271	0.730941724
0.660077867	0.683232551	0.730796522
0.660143027	0.683866238	0.730968447
0.660231778	0.684524866	0.730823688
0.66023384	0.683001059	0.73081621
0.660404935	0.685092129	0.730544505
0.660537421	0.686764508	0.730811782
0.660544748	0.686731056	0.730641473
0.660587623	0.688283453	0.730816666
0.66060543	0.68758419	0.730584019
0.660653132	0.689093991	0.730674674
0.66065771	0.687894678	0.730554044
0.660708126	0.688265303	0.730512622
0.660738822	0.689231522	0.730497425
0.660746324	0.68971225	0.730642335
0.660755671	0.689677025	0.73095716
0.660783782	0.689446069	0.730942658
0.660784723	0.687600014	0.731170668
0.660790623	0.68895016	0.731322891
0.660826515	0.689786525	0.731358029
0.660876755	0.689591594	0.731580731
0.660931127	0.690965602	0.731534905
0.661001545	0.691460575	0.731816802
0.661181153	0.692475666	0.731827374
0.661195891	0.691438317	0.731823915
0.661202171	0.692573794	0.731698985
0.661248846	0.691782414	0.731599417
0.661253508	0.690963426	0.731809692
0.661293507	0.691543187	0.731790356
0.661297506	0.690635543	0.731644561
0.661323223	0.690376449	0.731601677
0.661408078	0.689940913	0.731447752
0.661442689	0.690552702	0.731640507
0.66148079	0.691681548	0.731685691
0.661486722	0.693213801	0.731921979
0.661500476	0.693220638	0.732154569
0.661575574	0.691853376	0.732285479
0.6615955	0.692451967	0.732537509
0.661632439	0.690763618	0.732715326
0.661650296	0.689655935	0.732429961
0.661661454	0.688748227	0.732277652
0.661710987	0.689333235	0.732432061
0.661743002	0.68943089	0.732315199
0.661799721	0.68973976	0.732032634
0.661856256	0.688243396	0.73220727
0.66194345	0.689426061	0.732325557
0.6619522	0.688437222	0.732151218
0.661963109	0.688238822	0.732273704
0.66199619	0.689159706	0.732236725
0.662055258	0.688903682	0.732154684
0.662088509	0.688408981	0.7324
0.662167478	0.688528547	0.732183306
0.662203088	0.689463851	0.732183126
0.66225204	0.689927678	0.732051226
0.662298547	0.689141838	0.732225954
0.662423752	0.690551679	0.7323061
0.662500776	0.691412492	0.73224759
0.662571098	0.691336262	0.732427274
0.662596981	0.691040659	0.732378534
0.662715997	0.692435574	0.732579604
0.66272185	0.69137752	0.732572198
0.662806228	0.690063558	0.732852162
0.662867753	0.690288641	0.732797313
0.663052568	0.688561273	0.732656208
0.66310527	0.688017712	0.732723922
0.663142366	0.687644955	0.73278009
0.66319291	0.688967961	0.732825964
0.663202862	0.689866912	0.733011985
0.663256678	0.689576978	0.732977724
0.663308802	0.690332516	0.733047358
0.663321463	0.689929293	0.733281448
0.663328461	0.689657108	0.733206163
0.663390339	0.691247175	0.733129346
0.663426325	0.691006813	0.732989682
0.663479145	0.690633354	0.732859218
0.663481405	0.689265062	0.732914915
0.663489098	0.688572914	0.733062887
0.663504218	0.688447908	0.733158374
0.663511122	0.688315976	0.733218459
0.663514327	0.688674847	0.733450521
0.663545238	0.688009252	0.733411298
0.663705998	0.688419909	0.733241597
0.663706012	0.68826539	0.733159736
0.663715568	0.687253983	0.732922914
0.663750161	0.686079669	0.732909649
0.663791559	0.685699483	0.733000826
0.663798402	0.68655052	0.732775076
0.663809603	0.686156529	0.732590212
0.663887194	0.685497198	0.732606039
0.663983958	0.683406807	0.732888312
0.663992349	0.683833991	0.73258904
0.664074921	0.683066521	0.732309397
0.664134203	0.732025542	0.807360005
0.664194156	0.732439372	0.807492774
0.66426327	0.731649135	0.807568985
0.664289301	0.730651548	0.807422018
0.664348588	0.73028196	0.807412242
0.664358772	0.729873627	0.807515356
0.664397679	0.730784745	0.807381776
0.664425493	0.72911573	0.807437589
0.664444855	0.728911654	0.807418208
0.664507633	0.728059112	0.807360593
0.664519889	0.727433807	0.807456134
0.66455281	0.727039679	0.807594835
0.664570848	0.726186334	0.807483878
0.664604224	0.726510852	0.807514058
0.664640666	0.727338584	0.807581029
0.664684351	0.726405043	0.807515773
0.664709999	0.72503796	0.807738631
0.664776096	0.726087101	0.807912235
0.664895162	0.725353038	0.808102656
0.66499065	0.725997639	0.808231805
0.665017237	0.726757134	0.808063085
0.665035145	0.725597652	0.808242532
0.665067192	0.725060164	0.808169519
0.665071784	0.72474464	0.808137087
0.66508156	0.725033357	0.808217184
0.665148103	0.726072409	0.808272482
0.665169556	0.726623935	0.808068312
0.665194706	0.727630504	0.808270424
0.665340512	0.726692995	0.808203689
0.665391577	0.725903938	0.808404021
0.665409749	0.725298761	0.80851753
0.665512142	0.723846007	0.808611056
0.665540961	0.722215862	0.80880073
0.66555219	0.722411968	0.808789049
0.665552906	0.72148459	0.809010907
0.665599293	0.722112889	0.808878483
0.665602501	0.721095233	0.809089154
0.665691718	0.721762523	0.809155016
0.665787657	0.722058714	0.808990247
0.665801873	0.721031364	0.808945405
0.665828987	0.722272878	0.80887411
0.665890933	0.721165708	0.80900087
0.665899689	0.721853706	0.809045274
0.666003669	0.72107254	0.80902956
0.666015654	0.721105858	0.80901505
0.666084396	0.719353961	0.808946799
0.666095467	0.720326548	0.809153356
0.666124748	0.720712863	0.809118077
0.666138574	0.722044038	0.809078922
0.666200807	0.720465406	0.809177329
0.66623311	0.718992834	0.809220695
0.66623884	0.718611306	0.809098565
0.666260571	0.717335982	0.809109967
0.666353141	0.718776355	0.808980936
0.666434702	0.718067815	0.809063675
0.666596716	0.718365214	0.809192843
0.666689609	0.720275473	0.809101074
0.666709469	0.72161425	0.809066112
0.666746991	0.72295792	0.809125196
0.666753185	0.721716812	0.809100929
0.666764701	0.721240865	0.80891754
0.666848027	0.722339404	0.808799697
0.666875016	0.721831104	0.808953475
0.666887153	0.721411709	0.808813984
0.66695689	0.720482235	0.808830056
0.667048581	0.720657925	0.808901264
0.667050146	0.721970197	0.808916148
0.66713288	0.722639828	0.808863558
0.66721166	0.724173509	0.808974204
0.667212009	0.723506738	0.809026009
0.667240016	0.724500492	0.809058002
0.667240443	0.72377963	0.809063196
0.667253616	0.724201805	0.808978826
0.667256269	0.724482885	0.808837078
0.667317614	0.724199918	0.808896845
0.667418706	0.724729635	0.808713951
0.66748281	0.725376269	0.808662969
0.667503463	0.724582343	0.808726705
0.667520405	0.72297457	0.808516534
0.6675307	0.723503064	0.808411779
0.667539	0.724663208	0.808570055
0.667639425	0.724267059	0.808745736
0.667641389	0.723496145	0.808564049
0.667675499	0.723365945	0.80855942
0.667732704	0.722599733	0.808594174
0.667769593	0.723226557	0.808707288
0.667770176	0.722769646	0.808640259
0.667865089	0.722707784	0.808760077
0.668019787	0.72367193	0.808574863
0.66804109	0.72395206	0.808751278
0.668052427	0.723618542	0.80891717
0.66805945	0.723057735	0.808971574
0.668074641	0.72173914	0.80908529
0.668209812	0.723006194	0.809048479
0.668273445	0.722523097	0.809102
0.668325105	0.721475737	0.809009583
0.668330435	0.721380552	0.809171768
0.668352881	0.722144274	0.808994344
0.668363655	0.722938528	0.809144819
0.668404281	0.722077207	0.80905175
0.66852135	0.722346444	0.809180447
0.668597019	0.627246986	0.800899418
0.668625306	0.627114146	0.800667946
0.668683983	0.629434638	0.800535475
0.668712339	0.6299022	0.80072133
0.668798703	0.628540702	0.800970992
0.668852049	0.62914438	0.801179596
0.668953941	0.629649726	0.801042063
0.668958365	0.627414293	0.801188935
0.66900105	0.625621317	0.80130702
0.66902337	0.625475048	0.801494373
0.66903972	0.625176113	0.801304093
0.669100626	0.625603039	0.80120732
0.669106911	0.626194176	0.801223741
0.669282232	0.62680103	0.801128188
0.669341683	0.626808918	0.801299295
0.66937668	0.626886209	0.801368596
0.669386641	0.626362532	0.8012864
0.669410127	0.627807982	0.801263299
0.669411548	0.627868067	0.801327103
0.669413499	0.627623371	0.801331818
0.669497434	0.628790748	0.801197396
0.669540644	0.63057096	0.801230714
0.669541808	0.632333395	0.801076034
0.669558196	0.632720268	0.801088364
0.669581276	0.631140973	0.80101013
0.669671276	0.6316934	0.801036473
0.669701832	0.632795543	0.800857808
0.669726435	0.631294954	0.800741314
0.66988396	0.630112571	0.800765277
0.669972041	0.631343583	0.80071794
0.670023413	0.632951546	0.800741451
0.67002431	0.631612828	0.800932257
0.670219537	0.631977715	0.801025594
0.670272459	0.631267931	0.801112707
0.670288365	0.632553965	0.801226407
0.670314232	0.633871938	0.801344403
0.670332344	0.633118122	0.801549203
0.670431018	0.633917097	0.801582838
0.670450681	0.633699158	0.801465616
0.670463664	0.632352234	0.801291778
0.670554438	0.630099021	0.801185746
0.670557684	0.629116956	0.801352934
0.670573179	0.630486387	0.801173555
0.670677362	0.628047668	0.801114922
0.67067905	0.627336388	0.800956353
0.670688505	0.626073813	0.800940369
0.67072155	0.624427208	0.801012776
0.670732155	0.621903904	0.800974442
0.67078288	0.623013225	0.800848233
0.670965873	0.624538619	0.801029251
0.670981265	0.624577081	0.800965421
0.671089123	0.625994623	0.80074206
0.671174332	0.626625172	0.8007839
0.671197407	0.62920453	0.800903114
0.671208426	0.628986095	0.801011463
0.671327563	0.628376511	0.800885535
0.671341646	0.630679753	0.800662208
0.671365477	0.629751386	0.800590688
0.671406621	0.628205935	0.800461406
0.671450035	0.627606738	0.800265594
0.671582863	0.626262493	0.800175289
0.671742832	0.625764592	0.800116173
0.671744574	0.625740815	0.800054797
0.671755962	0.627692999	0.80022039
0.671772602	0.626530931	0.800283023
0.671814473	0.628566063	0.800123855
0.671848152	0.63032237	0.800244936
0.67188717	0.627980458	0.800328072
0.671900093	0.628347485	0.800160286
0.671914466	0.628517002	0.800102926
0.671952991	0.628779333	0.800209377
0.672075731	0.626723183	0.800107447
0.672100727	0.628234232	0.799950542
0.672122137	0.62833422	0.799835942
0.672270635	0.629075869	0.79991671
0.672332821	0.629390749	0.799938739
0.672349567	0.63118097	0.799760199
0.672500508	0.629509173	0.799640144
0.672544337	0.627996039	0.799560607
0.672625984	0.62638923	0.799565345
0.672637899	0.625293375	0.799478195
0.672727909	0.627868204	0.799675861
0.672735807	0.629571309	0.799505228
0.672771153	0.629320005	0.799320894
0.672775502	0.62786157	0.799431332
0.673023917	0.629154335	0.799257646
0.673028621	0.627900199	0.799238963
0.673225173	0.628099203	0.799308564
0.673347756	0.629048874	0.799205202
0.673397838	0.630216963	0.799318525
0.673447346	0.632553277	0.799386287
0.673459799	0.630620959	0.799458095
0.673490925	0.631783126	0.7993685
0.673708762	0.631471522	0.799345693
0.673716838	0.631710987	0.799169032
0.673726995	0.63174758	0.799330938
0.673742188	0.6309568	0.799483221
0.673844103	0.632856373	0.799414339
0.673862273	0.633119031	0.79933863
0.673953787	0.631403716	0.799520355
0.673965528	0.630486229	0.799378714
0.674060431	0.759400172	0.819205961
0.674132228	0.759595898	0.819189609
0.674352704	0.759328905	0.819317266
0.674397142	0.758387398	0.819336707
0.674454336	0.75894457	0.819181599
0.674502789	0.759158681	0.819321313
0.674519469	0.760007318	0.819205619
0.674618895	0.758941721	0.819344387
0.67475021	0.758802468	0.81927495
0.674836685	0.759504443	0.819292641
0.674905025	0.758871672	0.819180635
0.67501492	0.758122736	0.819054711
0.675018282	0.759217161	0.81907793
0.67504681	0.758185001	0.819053967
0.675076132	0.75716368	0.819052086
0.675204096	0.758061354	0.819088118
0.675209647	0.757072565	0.818983751
0.675376331	0.757247512	0.818941865
0.675470435	0.757330935	0.818936532
0.675574252	0.75657415	0.81885695
0.675587133	0.755522971	0.81880216
0.675772545	0.75622851	0.818699142
0.675818226	0.755100003	0.818898695
0.676006667	0.756439734	0.818924948
0.676149107	0.755947764	0.818966519
0.676310915	0.754807752	0.818879117
0.676346571	0.753390746	0.819007321
0.676348485	0.754520361	0.818966841
0.676374277	0.753844387	0.819161686
0.676379112	0.752585492	0.819040827
0.676427888	0.751501645	0.819143846
0.676481062	0.751658844	0.819325811
0.676483221	0.750344052	0.819368559
0.676616644	0.750518866	0.819466725
0.676670747	0.749841697	0.819592182
0.676708072	0.74927288	0.819630595
0.67670946	0.748008002	0.81969569
0.67693527	0.748141236	0.819822476
0.676962667	0.747286669	0.819988696
0.677208696	0.746851851	0.820048883
0.677319571	0.746446441	0.819919845
0.677324441	0.745423636	0.819921027
0.677329273	0.744471105	0.819786728
0.677377748	0.743920159	0.819771728
0.677394417	0.743003414	0.819827339
0.677419906	0.742583022	0.819757338
0.677458939	0.743821859	0.819813709
0.677700937	0.744110307	0.819876837
0.677714905	0.74480016	0.819756229
0.677760396	0.744329175	0.819638142
0.677774262	0.743633473	0.819529777
0.677785333	0.742253932	0.819548916
0.677859578	0.741190731	0.819423802
0.677878306	0.740216936	0.819405034
0.677921058	0.739498064	0.819487155
0.677983515	0.739348209	0.81948512
0.677992057	0.737833167	0.819424253
0.678037743	0.736530406	0.819553074
0.678062738	0.736028372	0.81950526
0.678166436	0.737161819	0.819540627
0.678179816	0.738727909	0.819606057
0.678197449	0.73805599	0.819580952
0.678206565	0.73681713	0.819434328
0.678210571	0.738510251	0.819480063
0.678217411	0.738044235	0.819495125
0.678247219	0.73881839	0.819533653
0.678386043	0.73798838	0.819475039
0.678530593	0.736752881	0.819455567
0.678566548	0.736901884	0.819329785
0.678585621	0.736496285	0.819308796
0.678634653	0.737374414	0.819350656
0.678687416	0.737338006	0.819237691
0.678689021	0.736428811	0.819391928
0.678731574	0.737301875	0.819268446
0.678737107	0.738687503	0.81943337
0.678815739	0.737231735	0.819388823
0.678830485	0.737235445	0.819279947
0.678951436	0.738636764	0.819307252
0.679053897	0.737532068	0.819471943
0.679070384	0.738487903	0.81935521
0.679077345	0.738524108	0.819403251
0.679119667	0.739418549	0.819279422
0.679149319	0.740673047	0.819389497
0.679174217	0.741062218	0.819506422
0.679175877	0.741277353	0.81936435
0.679176278	0.742308197	0.819328378
0.679263773	0.742013923	0.819439394
0.679370909	0.740876219	0.819368791
0.679393505	0.740474591	0.819519876
0.679402914	0.740872866	0.819323302
0.679433708	0.739928076	0.819457729
0.679561961	0.740595749	0.819554526
0.679578797	0.739419403	0.819348163
0.679584273	0.740736756	0.819192023
0.679607935	0.739365873	0.819380847
0.679622097	0.739693477	0.819395979
0.67964644	0.740615165	0.819466097
0.679753126	0.738864609	0.81937313
0.679797312	0.738410765	0.819245822
0.679832507	0.738437139	0.819327013
0.679888696	0.737171987	0.81950397
0.67989711	0.648445423	0.800103862
0.679911441	0.650239186	0.800222602
0.679941447	0.648170911	0.800178462
0.679976475	0.648894061	0.800062671
0.680087608	0.64986271	0.800044585
0.680089229	0.649830326	0.79988462
0.680324049	0.649109442	0.799900177
0.680328423	0.651107865	0.799939866
0.680337686	0.65044275	0.800162385
0.680383141	0.650130242	0.799972767
0.680405339	0.649734012	0.800123404
0.680408558	0.648828101	0.800270014
0.680519695	0.64857243	0.800184817
0.680545578	0.647645796	0.800145891
0.680633581	0.64973481	0.800107128
0.680661782	0.648334998	0.799946099
0.680789898	0.647200274	0.799911559
0.680841232	0.647494449	0.799800425
0.680878601	0.648809219	0.799873451
0.68091623	0.647543914	0.799974102
0.680927421	0.64725829	0.800174583
0.681045124	0.64566289	0.800319995
0.681073966	0.644019692	0.800487709
0.681126453	0.644504215	0.800580916
0.68116306	0.645471557	0.800438579
0.681176318	0.646122852	0.800547612
0.681186803	0.647513581	0.800435702
0.681300756	0.645896541	0.800575335
0.681352763	0.646401021	0.800641367
0.681356196	0.64738807	0.800833217
0.681537836	0.649093268	0.800688717
0.681539911	0.648622421	0.80055897
0.681585645	0.64850916	0.800565524
0.681677229	0.647327719	0.800422527
0.681703777	0.647881256	0.800547831
0.681802745	0.649502266	0.800385068
0.68181444	0.648788326	0.800418068
0.681826507	0.646471841	0.800594522
0.681837113	0.647974598	0.80040554
0.681839323	0.647303815	0.800495277
0.681898043	0.648560443	0.800607665
0.682034665	0.647554016	0.800742487
0.682037717	0.646047051	0.800489953
0.682039194	0.644735149	0.80036559
0.682069312	0.644613795	0.800436239
0.682098543	0.644820715	0.800502658
0.68215218	0.644013596	0.800654196
0.682173525	0.643054206	0.800669131
0.682299903	0.643569767	0.800593319
0.682355239	0.642354009	0.800659069
0.682355508	0.643832155	0.800781509
0.682367831	0.645176399	0.80056449
0.682387771	0.644517952	0.80071513
0.682404341	0.642611407	0.800542769
0.682521411	0.64136225	0.800589206
0.682593251	0.64067524	0.800445066
0.682638533	0.641185496	0.800488982
0.682683426	0.642598622	0.800275418
0.682742421	0.642191607	0.800355778
0.68278479	0.644739334	0.800502278
0.682844331	0.646307803	0.800419764
0.682967191	0.644960744	0.800311509
0.683077028	0.645385552	0.800248245
0.683083645	0.647341237	0.800236396
0.683252375	0.648350135	0.800212049
0.683317049	0.646017477	0.800259916
0.683391452	0.646589018	0.800165811
0.68343532	0.648021589	0.800158771
0.683437141	0.648940839	0.800106295
0.683462631	0.650082135	0.800057194
0.683540463	0.648369354	0.8002266
0.683569704	0.647970705	0.800154041
0.683583125	0.646289694	0.800344325
0.683608721	0.645103287	0.800356574
0.683618463	0.645922847	0.800237107
0.683736249	0.643992705	0.800238946
0.683759911	0.644067533	0.800269909
0.68380785	0.643245146	0.800134991
0.683832244	0.64340439	0.800034464
0.683934909	0.642824844	0.799951032
0.683963081	0.641939148	0.79988877
0.683989027	0.640970751	0.799939826
0.684037088	0.64287686	0.799995372
0.68408501	0.643451925	0.800131331
0.684092495	0.643721409	0.800067703
0.684106891	0.643981845	0.799896024
0.684114668	0.643245003	0.799952195
0.684181194	0.643586376	0.800135873
0.684234983	0.643837616	0.800112266
0.684261199	0.643674149	0.799950234
0.684295615	0.645726335	0.799718371
0.684325417	0.64670094	0.799767139
0.684510502	0.644762822	0.800004131
0.684656887	0.645955535	0.799990387
0.684665114	0.643421882	0.799940246
0.68470838	0.645387799	0.799837472
0.684772128	0.643288654	0.799722407
0.684813269	0.642843443	0.799677313
0.68484215	0.642522919	0.799650959
0.684866659	0.642386103	0.79953905
0.68490913	0.641477364	0.799400397
0.684926015	0.778306875	0.869859152
0.684974256	0.778686864	0.869949683
0.685006463	0.779282935	0.869995342
0.685038444	0.77796355	0.870020695
0.685113997	0.778113301	0.870136558
0.685177542	0.778414384	0.870174291
0.685192559	0.778517437	0.870292812
0.68521837	0.778610352	0.870205888
0.685250844	0.778465175	0.87014336
0.685257064	0.778057216	0.870226087
0.685260175	0.779182288	0.870210378
0.685278195	0.77913642	0.870077444
0.685297109	0.779649751	0.870109745
0.685372952	0.779850318	0.870070019
0.685376639	0.779103933	0.869970569
0.685402195	0.779805051	0.869903036
0.685465174	0.779285162	0.869996657
0.68557953	0.778661102	0.870069454
0.685627535	0.778438653	0.870045946
0.685635563	0.778204185	0.870134275
0.685768651	0.778370533	0.870041078
0.68587285	0.779151103	0.870128985
0.685914811	0.780204501	0.870002905
0.685985392	0.779823636	0.869951139
0.686117153	0.77884842	0.870045022
0.686249452	0.779140675	0.86995638
0.686253669	0.778392944	0.869883463
0.686344376	0.778270914	0.870006108
0.68642495	0.776935927	0.870078855
0.686464873	0.777360456	0.869962609
0.686488831	0.776666626	0.870046726
0.686560043	0.777389286	0.870121392
0.686586961	0.777165362	0.870211575
0.686597049	0.776384335	0.870317134
0.686708586	0.776988978	0.870338567
0.686728996	0.776819187	0.870470647
0.686801216	0.776003309	0.870338551
0.686844514	0.77582333	0.870391988
0.686915774	0.776098102	0.870378808
0.686939625	0.775748802	0.870266419
0.687068695	0.775175318	0.87022256
0.687090392	0.775263196	0.870189324
0.687092574	0.775852937	0.870184975
0.687122057	0.775097738	0.870196884
0.687168714	0.774346954	0.87022672
0.687176718	0.774113903	0.870245281
0.687283477	0.773839237	0.870192595
0.6873436	0.773699673	0.870234796
0.687392965	0.773067134	0.870123698
0.687454216	0.773216942	0.870015234
0.687483545	0.771927044	0.870098619
0.687532946	0.770775582	0.870170611
0.687552445	0.770851901	0.870292588
0.687619051	0.770670235	0.870416415
0.68762708	0.770835891	0.870350901
0.687681615	0.770110604	0.870369106
0.687752866	0.769520256	0.870418736
0.687868379	0.769109572	0.870525383
0.687872604	0.769375487	0.870598492
0.687989275	0.768903729	0.870488852
0.688087794	0.768957958	0.870492731
0.688139183	0.768749177	0.870533362
0.688170027	0.769879803	0.87049728
0.688308932	0.769719847	0.870409459
0.688355575	0.770060368	0.870465565
0.688369561	0.769755421	0.870507878
0.688410807	0.77012302	0.870553666
0.688501636	0.770110201	0.87051816
0.688522782	0.770118274	0.870429716
0.688629246	0.770887543	0.870345392
0.689028208	0.771184848	0.870428686
0.689178346	0.770111603	0.870520326
0.68918823	0.769113493	0.870477083
0.689219981	0.769699324	0.870460536
0.689227419	0.76889037	0.870515553
0.689471579	0.769149306	0.870445146
0.689520939	0.76905953	0.870488205
0.689662027	0.768676564	0.870376049
0.689765077	0.76746356	0.870252165
0.68976689	0.767945457	0.870381539
0.689766967	0.769285341	0.870348147
0.689783501	0.7687049	0.870388714
0.689858618	0.769603711	0.870314568
0.689956708	0.770346057	0.870352419
0.689997812	0.769289563	0.870335335
0.69003269	0.768359859	0.870296889
0.690042364	0.768162967	0.870385597
0.690094716	0.767729745	0.870504602
0.690123492	0.768819675	0.870571931
0.690229915	0.769330067	0.870527066
0.690252029	0.769392551	0.870482322
0.690284571	0.769591943	0.870583495
0.690300558	0.770263316	0.870501294
0.690325861	0.771031392	0.870364899
0.690337213	0.772096005	0.870427757
0.690378961	0.771026612	0.870499744
0.690466267	0.770783546	0.870575733
0.690483496	0.770561021	0.870609941
0.690489741	0.771534005	0.870685874
0.690519773	0.770934894	0.870632954
0.690571979	0.770361402	0.870727073
0.690780887	0.7752208	0.899802535
0.690799643	0.77458841	0.899877965
0.690854723	0.775340536	0.89987941
0.69104248	0.775956573	0.899887834
0.691046707	0.776848236	0.899971265
0.691114947	0.776357861	0.899973448
0.691156875	0.777156609	0.899943321
0.691248861	0.77744814	0.899954056
0.691276856	0.776789582	0.899929357
0.69131818	0.777834746	0.899916157
0.691408545	0.778140062	0.899918909
0.691438862	0.777723367	0.899844679
0.691441504	0.778425077	0.899899927
0.691446125	0.778291785	0.899975075
0.691453639	0.777706714	0.899947167
0.691462628	0.77823137	0.899888959
0.691503289	0.778628597	0.899919204
0.691661602	0.778888199	0.899924615
0.691685538	0.778199545	0.899918538
0.691713125	0.777747112	0.899953349
0.691894474	0.778088773	0.899874102
0.691899351	0.77923547	0.899821218
0.691915888	0.779524275	0.899877206
0.691993195	0.779999055	0.899843194
0.692040302	0.779009957	0.89974506
0.692044615	0.778467046	0.899718401
0.69211849	0.779165403	0.899666486
0.692214231	0.779815622	0.899565541
0.692269654	0.780354916	0.899561546
0.692357253	0.780724223	0.899467638
0.692362708	0.781468848	0.899454785
0.692436438	0.78239319	0.899362373
0.692452685	0.783612886	0.899402703
0.692533178	0.784793202	0.899403048
0.692549389	0.784179072	0.899364526
0.692601108	0.784193995	0.899345964
0.692631892	0.784385985	0.899271492
0.692653943	0.784436885	0.899354755
0.69265738	0.785205717	0.899280009
0.692704022	0.783753122	0.899320788
0.692779485	0.784209682	0.899214981
0.69280529	0.783541945	0.899144384
0.69284236	0.782761365	0.899163044
0.69286447	0.783583176	0.899093914
0.693024928	0.78346502	0.899083908
0.693091484	0.78418397	0.899093095
0.693105385	0.783971851	0.899029633
0.693153536	0.784449741	0.899068925
0.69316577	0.784587096	0.899095889
0.693230035	0.785134856	0.899187783
0.693338952	0.785953015	0.899225374
0.693414256	0.787055762	0.899304304
0.693420749	0.786393314	0.899316247
0.693428732	0.785726124	0.89929822
0.693447831	0.78499717	0.899311739
0.693470688	0.785140886	0.899267802
0.693492159	0.784832388	0.899210701
0.693503779	0.784759761	0.899249686
0.693615704	0.784593309	0.899223763
0.693655423	0.784382459	0.899258305
0.693735801	0.783896797	0.899265404
0.693735907	0.784000574	0.899202166
0.693780476	0.782969876	0.899145351
0.693815666	0.782683576	0.899097061
0.693832275	0.783445079	0.899033772
0.693847139	0.78403409	0.899044336
0.693854652	0.783486185	0.899067434
0.693870942	0.782223184	0.898989417
0.693896617	0.781065864	0.898931192
0.693944943	0.780270962	0.898854086
0.6939609	0.780584584	0.898891708
0.694091848	0.78042651	0.89892583
0.694109151	0.780709002	0.898919325
0.694129534	0.781924389	0.899013955
0.694166177	0.78221069	0.898958359
0.694202239	0.782641661	0.898873883
0.694278263	0.782297029	0.898861039
0.694297225	0.782621705	0.898921344
0.694341865	0.78219989	0.898853714
0.694406187	0.782547656	0.898811935
[truncated: 3,354 more rows]
