# Supplementary material for: Reconstruction of ovine axonal cytoarchitecture enables more accurate models of brain biomechanics
Source: Commun Biol. 2022 Oct 17;5:1101. doi: 10.1038/s42003-022-04052-x (PMC9576772; doi:10.1038/s42003-022-04052-x)
Supplement: Supplementary file 4 — Supplementary Data 1 [file 42003_2022_4052_MOESM4_ESM.zip › FigS1.txt]

CC4	CC5	CC6		CR4	CR5	CR6		FO4	FO5	FO6
2.367139045	0.654637637	2.974999235		0.458980037	0.458980037	0.394509665		0.699217396	0.506635987	0.576579395
2.889594607	0.972864007	3.467453343		0.839406792	0.821963679	0.941689706		1.071696052	1.02399475	1.254729934
3.019103223	1.19915896	4.805691919		0.936069217	0.941912408	1.219493771		1.276109635	1.258714265	1.454135733
3.4039394	1.521177674	0.322705545		1.085990922	1.066232756	1.490907674		1.552167898	1.644387981	1.71784982
4.441468872	1.843196387	1.09319912		1.235912627	1.190553104	1.762321576		1.828226161	2.030061697	1.981563907
6.168074501	2.393890179	1.377750082		1.560352048	1.262846739	2.164101242		2.197578444	2.477291866	2.489057865
0.470324265	4.326617811	1.468120821		2.586125605	1.71063607	3.468452671		3.5767872	4.190288404	3.404182932
0.670337579		1.558491561		2.947962413	2.152049749	4.034968062		3.956287169	5.749093213
0.758046082		1.84590661		3.443728022	3.443728022	4.568424179		4.42534964
0.857668857		2.968910645		4.036781306	4.72147682			5.146494849
0.957291632				4.72147682
1.227144142
1.968198963
